# Supplementary material for: Collegiate athlete brain data for white matter mapping and network neuroscience
Source: Sci Data. 2021 Feb 11;8:56. doi: 10.1038/s41597-021-00823-z (PMC7878753; doi:10.1038/s41597-021-00823-z)
Supplement: Supplementary file 1 — Supplemental Table 1 [file 41597_2021_823_MOESM1_ESM.xlsx]

## Sheet: Sheet1
Supplemental Table 1.
Meta-information regarding the output data files.
Sample Name	Protocol REF	Parameter Value[instrument]	Parameter Value[manufacturer]	Assay Name	Raw Data File	Comment[Data Repository]	Comment[Data Record Accession]	Comment[Data Record URI]
1_001	digital curation	3T TIM TRio MRI	Siemens	1_001 contribution to dwi datasets	dwi	brainlife.io	doi:10.25663/brainlife.pub.14	https://doi.org/10.25663/brainlife.pub.14
1_002	digital curation	3T TIM TRio MRI	Siemens	1_002 contribution to dwi datasets	dwi	brainlife.io	doi:10.25663/brainlife.pub.14	https://doi.org/10.25663/brainlife.pub.14
1_003	digital curation	3T TIM TRio MRI	Siemens	1_003 contribution to dwi datasets	dwi	brainlife.io	doi:10.25663/brainlife.pub.14	https://doi.org/10.25663/brainlife.pub.14
1_005	digital curation	3T TIM TRio MRI	Siemens	1_005 contribution to dwi datasets	dwi	brainlife.io	doi:10.25663/brainlife.pub.14	https://doi.org/10.25663/brainlife.pub.14
1_006	digital curation	3T TIM TRio MRI	Siemens	1_006 contribution to dwi datasets	dwi	brainlife.io	doi:10.25663/brainlife.pub.14	https://doi.org/10.25663/brainlife.pub.14
1_007	digital curation	3T TIM TRio MRI	Siemens	1_007 contribution to dwi datasets	dwi	brainlife.io	doi:10.25663/brainlife.pub.14	https://doi.org/10.25663/brainlife.pub.14
1_008	digital curation	3T TIM TRio MRI	Siemens	1_008 contribution to dwi datasets	dwi	brainlife.io	doi:10.25663/brainlife.pub.14	https://doi.org/10.25663/brainlife.pub.14
1_009	digital curation	3T TIM TRio MRI	Siemens	1_009 contribution to dwi datasets	dwi	brainlife.io	doi:10.25663/brainlife.pub.14	https://doi.org/10.25663/brainlife.pub.14
1_012	digital curation	3T TIM TRio MRI	Siemens	1_012 contribution to dwi datasets	dwi	brainlife.io	doi:10.25663/brainlife.pub.14	https://doi.org/10.25663/brainlife.pub.14
1_013	digital curation	3T TIM TRio MRI	Siemens	1_013 contribution to dwi datasets	dwi	brainlife.io	doi:10.25663/brainlife.pub.14	https://doi.org/10.25663/brainlife.pub.14
1_014	digital curation	3T TIM TRio MRI	Siemens	1_014 contribution to dwi datasets	dwi	brainlife.io	doi:10.25663/brainlife.pub.14	https://doi.org/10.25663/brainlife.pub.14
1_015	digital curation	3T TIM TRio MRI	Siemens	1_015 contribution to dwi datasets	dwi	brainlife.io	doi:10.25663/brainlife.pub.14	https://doi.org/10.25663/brainlife.pub.14
1_016	digital curation	3T TIM TRio MRI	Siemens	1_016 contribution to dwi datasets	dwi	brainlife.io	doi:10.25663/brainlife.pub.14	https://doi.org/10.25663/brainlife.pub.14
1_017	digital curation	3T TIM TRio MRI	Siemens	1_017 contribution to dwi datasets	dwi	brainlife.io	doi:10.25663/brainlife.pub.14	https://doi.org/10.25663/brainlife.pub.14
1_019	digital curation	3T TIM TRio MRI	Siemens	1_019 contribution to dwi datasets	dwi	brainlife.io	doi:10.25663/brainlife.pub.14	https://doi.org/10.25663/brainlife.pub.14
1_020	digital curation	3T TIM TRio MRI	Siemens	1_020 contribution to dwi datasets	dwi	brainlife.io	doi:10.25663/brainlife.pub.14	https://doi.org/10.25663/brainlife.pub.14
1_021	digital curation	3T TIM TRio MRI	Siemens	1_021 contribution to dwi datasets	dwi	brainlife.io	doi:10.25663/brainlife.pub.14	https://doi.org/10.25663/brainlife.pub.14
2_023	digital curation	3T TIM TRio MRI	Siemens	2_023 contribution to dwi datasets	dwi	brainlife.io	doi:10.25663/brainlife.pub.14	https://doi.org/10.25663/brainlife.pub.14
2_026	digital curation	3T TIM TRio MRI	Siemens	2_026 contribution to dwi datasets	dwi	brainlife.io	doi:10.25663/brainlife.pub.14	https://doi.org/10.25663/brainlife.pub.14
2_027	digital curation	3T TIM TRio MRI	Siemens	2_027 contribution to dwi datasets	dwi	brainlife.io	doi:10.25663/brainlife.pub.14	https://doi.org/10.25663/brainlife.pub.14
2_028	digital curation	3T TIM TRio MRI	Siemens	2_028 contribution to dwi datasets	dwi	brainlife.io	doi:10.25663/brainlife.pub.14	https://doi.org/10.25663/brainlife.pub.14
2_029	digital curation	3T TIM TRio MRI	Siemens	2_029 contribution to dwi datasets	dwi	brainlife.io	doi:10.25663/brainlife.pub.14	https://doi.org/10.25663/brainlife.pub.14
2_030	digital curation	3T TIM TRio MRI	Siemens	2_030 contribution to dwi datasets	dwi	brainlife.io	doi:10.25663/brainlife.pub.14	https://doi.org/10.25663/brainlife.pub.14
2_032	digital curation	3T TIM TRio MRI	Siemens	2_032 contribution to dwi datasets	dwi	brainlife.io	doi:10.25663/brainlife.pub.14	https://doi.org/10.25663/brainlife.pub.14
2_033	digital curation	3T TIM TRio MRI	Siemens	2_033 contribution to dwi datasets	dwi	brainlife.io	doi:10.25663/brainlife.pub.14	https://doi.org/10.25663/brainlife.pub.14
2_034	digital curation	3T TIM TRio MRI	Siemens	2_034 contribution to dwi datasets	dwi	brainlife.io	doi:10.25663/brainlife.pub.14	https://doi.org/10.25663/brainlife.pub.14
2_035	digital curation	3T TIM TRio MRI	Siemens	2_036 contribution to dwi datasets	dwi	brainlife.io	doi:10.25663/brainlife.pub.14	https://doi.org/10.25663/brainlife.pub.14
2_036	digital curation	3T TIM TRio MRI	Siemens	2_036 contribution to dwi datasets	dwi	brainlife.io	doi:10.25663/brainlife.pub.14	https://doi.org/10.25663/brainlife.pub.14
2_037	digital curation	3T TIM TRio MRI	Siemens	2_037 contribution to dwi datasets	dwi	brainlife.io	doi:10.25663/brainlife.pub.14	https://doi.org/10.25663/brainlife.pub.14
2_038	digital curation	3T TIM TRio MRI	Siemens	2_038 contribution to dwi datasets	dwi	brainlife.io	doi:10.25663/brainlife.pub.14	https://doi.org/10.25663/brainlife.pub.14
2_039	digital curation	3T TIM TRio MRI	Siemens	2_039 contribution to dwi datasets	dwi	brainlife.io	doi:10.25663/brainlife.pub.14	https://doi.org/10.25663/brainlife.pub.14
2_040	digital curation	3T TIM TRio MRI	Siemens	2_040 contribution to dwi datasets	dwi	brainlife.io	doi:10.25663/brainlife.pub.14	https://doi.org/10.25663/brainlife.pub.14
2_041	digital curation	3T TIM TRio MRI	Siemens	2_041 contribution to dwi datasets	dwi	brainlife.io	doi:10.25663/brainlife.pub.14	https://doi.org/10.25663/brainlife.pub.14
3_044	digital curation	3T TIM TRio MRI	Siemens	3_044 contribution to dwi datasets	dwi	brainlife.io	doi:10.25663/brainlife.pub.14	https://doi.org/10.25663/brainlife.pub.14
3_045	digital curation	3T TIM TRio MRI	Siemens	3_045 contribution to dwi datasets	dwi	brainlife.io	doi:10.25663/brainlife.pub.14	https://doi.org/10.25663/brainlife.pub.14
3_046	digital curation	3T TIM TRio MRI	Siemens	3_046 contribution to dwi datasets	dwi	brainlife.io	doi:10.25663/brainlife.pub.14	https://doi.org/10.25663/brainlife.pub.14
3_049	digital curation	3T TIM TRio MRI	Siemens	3_049 contribution to dwi datasets	dwi	brainlife.io	doi:10.25663/brainlife.pub.14	https://doi.org/10.25663/brainlife.pub.14
3_050	digital curation	3T TIM TRio MRI	Siemens	3_050 contribution to dwi datasets	dwi	brainlife.io	doi:10.25663/brainlife.pub.14	https://doi.org/10.25663/brainlife.pub.14
3_052	digital curation	3T TIM TRio MRI	Siemens	3_052 contribution to dwi datasets	dwi	brainlife.io	doi:10.25663/brainlife.pub.14	https://doi.org/10.25663/brainlife.pub.14
3_053	digital curation	3T TIM TRio MRI	Siemens	3_053 contribution to dwi datasets	dwi	brainlife.io	doi:10.25663/brainlife.pub.14	https://doi.org/10.25663/brainlife.pub.14
3_054	digital curation	3T TIM TRio MRI	Siemens	3_054 contribution to dwi datasets	dwi	brainlife.io	doi:10.25663/brainlife.pub.14	https://doi.org/10.25663/brainlife.pub.14
3_055	digital curation	3T TIM TRio MRI	Siemens	3_055 contribution to dwi datasets	dwi	brainlife.io	doi:10.25663/brainlife.pub.14	https://doi.org/10.25663/brainlife.pub.14
1_001	digital curation	3T TIM TRio MRI	Siemens	1_001 contribution to track/tck datasets	track/tck	brainlife.io	doi:10.25663/brainlife.pub.14	https://doi.org/10.25663/brainlife.pub.14
1_002	digital curation	3T TIM TRio MRI	Siemens	1_002 contribution to track/tck datasets	track/tck	brainlife.io	doi:10.25663/brainlife.pub.14	https://doi.org/10.25663/brainlife.pub.14
1_003	digital curation	3T TIM TRio MRI	Siemens	1_003 contribution to track/tck datasets	track/tck	brainlife.io	doi:10.25663/brainlife.pub.14	https://doi.org/10.25663/brainlife.pub.14
1_005	digital curation	3T TIM TRio MRI	Siemens	1_005 contribution to track/tck datasets	track/tck	brainlife.io	doi:10.25663/brainlife.pub.14	https://doi.org/10.25663/brainlife.pub.14
1_006	digital curation	3T TIM TRio MRI	Siemens	1_006 contribution to track/tck datasets	track/tck	brainlife.io	doi:10.25663/brainlife.pub.14	https://doi.org/10.25663/brainlife.pub.14
1_007	digital curation	3T TIM TRio MRI	Siemens	1_007 contribution to track/tck datasets	track/tck	brainlife.io	doi:10.25663/brainlife.pub.14	https://doi.org/10.25663/brainlife.pub.14
1_008	digital curation	3T TIM TRio MRI	Siemens	1_008 contribution to track/tck datasets	track/tck	brainlife.io	doi:10.25663/brainlife.pub.14	https://doi.org/10.25663/brainlife.pub.14
1_009	digital curation	3T TIM TRio MRI	Siemens	1_009 contribution to track/tck datasets	track/tck	brainlife.io	doi:10.25663/brainlife.pub.14	https://doi.org/10.25663/brainlife.pub.14
1_012	digital curation	3T TIM TRio MRI	Siemens	1_012 contribution to track/tck datasets	track/tck	brainlife.io	doi:10.25663/brainlife.pub.14	https://doi.org/10.25663/brainlife.pub.14
1_013	digital curation	3T TIM TRio MRI	Siemens	1_013 contribution to track/tck datasets	track/tck	brainlife.io	doi:10.25663/brainlife.pub.14	https://doi.org/10.25663/brainlife.pub.14
1_014	digital curation	3T TIM TRio MRI	Siemens	1_014 contribution to track/tck datasets	track/tck	brainlife.io	doi:10.25663/brainlife.pub.14	https://doi.org/10.25663/brainlife.pub.14
1_015	digital curation	3T TIM TRio MRI	Siemens	1_015 contribution to track/tck datasets	track/tck	brainlife.io	doi:10.25663/brainlife.pub.14	https://doi.org/10.25663/brainlife.pub.14
1_016	digital curation	3T TIM TRio MRI	Siemens	1_016 contribution to track/tck datasets	track/tck	brainlife.io	doi:10.25663/brainlife.pub.14	https://doi.org/10.25663/brainlife.pub.14
1_017	digital curation	3T TIM TRio MRI	Siemens	1_017 contribution to track/tck datasets	track/tck	brainlife.io	doi:10.25663/brainlife.pub.14	https://doi.org/10.25663/brainlife.pub.14
1_019	digital curation	3T TIM TRio MRI	Siemens	1_019 contribution to track/tck datasets	track/tck	brainlife.io	doi:10.25663/brainlife.pub.14	https://doi.org/10.25663/brainlife.pub.14
1_020	digital curation	3T TIM TRio MRI	Siemens	1_020 contribution to track/tck datasets	track/tck	brainlife.io	doi:10.25663/brainlife.pub.14	https://doi.org/10.25663/brainlife.pub.14
1_021	digital curation	3T TIM TRio MRI	Siemens	1_021 contribution to track/tck datasets	track/tck	brainlife.io	doi:10.25663/brainlife.pub.14	https://doi.org/10.25663/brainlife.pub.14
2_023	digital curation	3T TIM TRio MRI	Siemens	2_023 contribution to track/tck datasets	track/tck	brainlife.io	doi:10.25663/brainlife.pub.14	https://doi.org/10.25663/brainlife.pub.14
2_026	digital curation	3T TIM TRio MRI	Siemens	2_026 contribution to track/tck datasets	track/tck	brainlife.io	doi:10.25663/brainlife.pub.14	https://doi.org/10.25663/brainlife.pub.14
2_027	digital curation	3T TIM TRio MRI	Siemens	2_027 contribution to track/tck datasets	track/tck	brainlife.io	doi:10.25663/brainlife.pub.14	https://doi.org/10.25663/brainlife.pub.14
2_028	digital curation	3T TIM TRio MRI	Siemens	2_028 contribution to track/tck datasets	track/tck	brainlife.io	doi:10.25663/brainlife.pub.14	https://doi.org/10.25663/brainlife.pub.14
2_029	digital curation	3T TIM TRio MRI	Siemens	2_029 contribution to track/tck datasets	track/tck	brainlife.io	doi:10.25663/brainlife.pub.14	https://doi.org/10.25663/brainlife.pub.14
2_030	digital curation	3T TIM TRio MRI	Siemens	2_030 contribution to track/tck datasets	track/tck	brainlife.io	doi:10.25663/brainlife.pub.14	https://doi.org/10.25663/brainlife.pub.14
2_032	digital curation	3T TIM TRio MRI	Siemens	2_032 contribution to track/tck datasets	track/tck	brainlife.io	doi:10.25663/brainlife.pub.14	https://doi.org/10.25663/brainlife.pub.14
2_033	digital curation	3T TIM TRio MRI	Siemens	2_033 contribution to track/tck datasets	track/tck	brainlife.io	doi:10.25663/brainlife.pub.14	https://doi.org/10.25663/brainlife.pub.14
2_034	digital curation	3T TIM TRio MRI	Siemens	2_034 contribution to track/tck datasets	track/tck	brainlife.io	doi:10.25663/brainlife.pub.14	https://doi.org/10.25663/brainlife.pub.14
2_035	digital curation	3T TIM TRio MRI	Siemens	2_036 contribution to track/tck datasets	track/tck	brainlife.io	doi:10.25663/brainlife.pub.14	https://doi.org/10.25663/brainlife.pub.14
2_036	digital curation	3T TIM TRio MRI	Siemens	2_036 contribution to track/tck datasets	track/tck	brainlife.io	doi:10.25663/brainlife.pub.14	https://doi.org/10.25663/brainlife.pub.14
2_037	digital curation	3T TIM TRio MRI	Siemens	2_037 contribution to track/tck datasets	track/tck	brainlife.io	doi:10.25663/brainlife.pub.14	https://doi.org/10.25663/brainlife.pub.14
2_038	digital curation	3T TIM TRio MRI	Siemens	2_038 contribution to track/tck datasets	track/tck	brainlife.io	doi:10.25663/brainlife.pub.14	https://doi.org/10.25663/brainlife.pub.14
2_039	digital curation	3T TIM TRio MRI	Siemens	2_039 contribution to track/tck datasets	track/tck	brainlife.io	doi:10.25663/brainlife.pub.14	https://doi.org/10.25663/brainlife.pub.14
2_040	digital curation	3T TIM TRio MRI	Siemens	2_040 contribution to track/tck datasets	track/tck	brainlife.io	doi:10.25663/brainlife.pub.14	https://doi.org/10.25663/brainlife.pub.14
2_041	digital curation	3T TIM TRio MRI	Siemens	2_041 contribution to track/tck datasets	track/tck	brainlife.io	doi:10.25663/brainlife.pub.14	https://doi.org/10.25663/brainlife.pub.14
3_044	digital curation	3T TIM TRio MRI	Siemens	3_044 contribution to track/tck datasets	track/tck	brainlife.io	doi:10.25663/brainlife.pub.14	https://doi.org/10.25663/brainlife.pub.14
3_045	digital curation	3T TIM TRio MRI	Siemens	3_045 contribution to track/tck datasets	track/tck	brainlife.io	doi:10.25663/brainlife.pub.14	https://doi.org/10.25663/brainlife.pub.14
3_046	digital curation	3T TIM TRio MRI	Siemens	3_046 contribution to track/tck datasets	track/tck	brainlife.io	doi:10.25663/brainlife.pub.14	https://doi.org/10.25663/brainlife.pub.14
3_049	digital curation	3T TIM TRio MRI	Siemens	3_049 contribution to track/tck datasets	track/tck	brainlife.io	doi:10.25663/brainlife.pub.14	https://doi.org/10.25663/brainlife.pub.14
3_050	digital curation	3T TIM TRio MRI	Siemens	3_050 contribution to track/tck datasets	track/tck	brainlife.io	doi:10.25663/brainlife.pub.14	https://doi.org/10.25663/brainlife.pub.14
3_052	digital curation	3T TIM TRio MRI	Siemens	3_052 contribution to track/tck datasets	track/tck	brainlife.io	doi:10.25663/brainlife.pub.14	https://doi.org/10.25663/brainlife.pub.14
3_053	digital curation	3T TIM TRio MRI	Siemens	3_053 contribution to track/tck datasets	track/tck	brainlife.io	doi:10.25663/brainlife.pub.14	https://doi.org/10.25663/brainlife.pub.14
3_054	digital curation	3T TIM TRio MRI	Siemens	3_054 contribution to track/tck datasets	track/tck	brainlife.io	doi:10.25663/brainlife.pub.14	https://doi.org/10.25663/brainlife.pub.14
3_055	digital curation	3T TIM TRio MRI	Siemens	3_055 contribution to track/tck datasets	track/tck	brainlife.io	doi:10.25663/brainlife.pub.14	https://doi.org/10.25663/brainlife.pub.14
1_001	digital curation	3T TIM TRio MRI	Siemens	1_001 contribution to parc-stats datasets	parc-stats	brainlife.io	doi:10.25663/brainlife.pub.14	https://doi.org/10.25663/brainlife.pub.14
1_002	digital curation	3T TIM TRio MRI	Siemens	1_002 contribution to parc-stats datasets	parc-stats	brainlife.io	doi:10.25663/brainlife.pub.14	https://doi.org/10.25663/brainlife.pub.14
1_003	digital curation	3T TIM TRio MRI	Siemens	1_003 contribution to parc-stats datasets	parc-stats	brainlife.io	doi:10.25663/brainlife.pub.14	https://doi.org/10.25663/brainlife.pub.14
1_005	digital curation	3T TIM TRio MRI	Siemens	1_005 contribution to parc-stats datasets	parc-stats	brainlife.io	doi:10.25663/brainlife.pub.14	https://doi.org/10.25663/brainlife.pub.14
1_006	digital curation	3T TIM TRio MRI	Siemens	1_006 contribution to parc-stats datasets	parc-stats	brainlife.io	doi:10.25663/brainlife.pub.14	https://doi.org/10.25663/brainlife.pub.14
1_007	digital curation	3T TIM TRio MRI	Siemens	1_007 contribution to parc-stats datasets	parc-stats	brainlife.io	doi:10.25663/brainlife.pub.14	https://doi.org/10.25663/brainlife.pub.14
1_008	digital curation	3T TIM TRio MRI	Siemens	1_008 contribution to parc-stats datasets	parc-stats	brainlife.io	doi:10.25663/brainlife.pub.14	https://doi.org/10.25663/brainlife.pub.14
1_009	digital curation	3T TIM TRio MRI	Siemens	1_009 contribution to parc-stats datasets	parc-stats	brainlife.io	doi:10.25663/brainlife.pub.14	https://doi.org/10.25663/brainlife.pub.14
1_012	digital curation	3T TIM TRio MRI	Siemens	1_012 contribution to parc-stats datasets	parc-stats	brainlife.io	doi:10.25663/brainlife.pub.14	https://doi.org/10.25663/brainlife.pub.14
1_013	digital curation	3T TIM TRio MRI	Siemens	1_013 contribution to parc-stats datasets	parc-stats	brainlife.io	doi:10.25663/brainlife.pub.14	https://doi.org/10.25663/brainlife.pub.14
1_014	digital curation	3T TIM TRio MRI	Siemens	1_014 contribution to parc-stats datasets	parc-stats	brainlife.io	doi:10.25663/brainlife.pub.14	https://doi.org/10.25663/brainlife.pub.14
1_015	digital curation	3T TIM TRio MRI	Siemens	1_015 contribution to parc-stats datasets	parc-stats	brainlife.io	doi:10.25663/brainlife.pub.14	https://doi.org/10.25663/brainlife.pub.14
1_016	digital curation	3T TIM TRio MRI	Siemens	1_016 contribution to parc-stats datasets	parc-stats	brainlife.io	doi:10.25663/brainlife.pub.14	https://doi.org/10.25663/brainlife.pub.14
1_017	digital curation	3T TIM TRio MRI	Siemens	1_017 contribution to parc-stats datasets	parc-stats	brainlife.io	doi:10.25663/brainlife.pub.14	https://doi.org/10.25663/brainlife.pub.14
1_019	digital curation	3T TIM TRio MRI	Siemens	1_019 contribution to parc-stats datasets	parc-stats	brainlife.io	doi:10.25663/brainlife.pub.14	https://doi.org/10.25663/brainlife.pub.14
1_020	digital curation	3T TIM TRio MRI	Siemens	1_020 contribution to parc-stats datasets	parc-stats	brainlife.io	doi:10.25663/brainlife.pub.14	https://doi.org/10.25663/brainlife.pub.14
1_021	digital curation	3T TIM TRio MRI	Siemens	1_021 contribution to parc-stats datasets	parc-stats	brainlife.io	doi:10.25663/brainlife.pub.14	https://doi.org/10.25663/brainlife.pub.14
2_023	digital curation	3T TIM TRio MRI	Siemens	2_023 contribution to parc-stats datasets	parc-stats	brainlife.io	doi:10.25663/brainlife.pub.14	https://doi.org/10.25663/brainlife.pub.14
2_026	digital curation	3T TIM TRio MRI	Siemens	2_026 contribution to parc-stats datasets	parc-stats	brainlife.io	doi:10.25663/brainlife.pub.14	https://doi.org/10.25663/brainlife.pub.14
2_027	digital curation	3T TIM TRio MRI	Siemens	2_027 contribution to parc-stats datasets	parc-stats	brainlife.io	doi:10.25663/brainlife.pub.14	https://doi.org/10.25663/brainlife.pub.14
2_028	digital curation	3T TIM TRio MRI	Siemens	2_028 contribution to parc-stats datasets	parc-stats	brainlife.io	doi:10.25663/brainlife.pub.14	https://doi.org/10.25663/brainlife.pub.14
2_029	digital curation	3T TIM TRio MRI	Siemens	2_029 contribution to parc-stats datasets	parc-stats	brainlife.io	doi:10.25663/brainlife.pub.14	https://doi.org/10.25663/brainlife.pub.14
2_030	digital curation	3T TIM TRio MRI	Siemens	2_030 contribution to parc-stats datasets	parc-stats	brainlife.io	doi:10.25663/brainlife.pub.14	https://doi.org/10.25663/brainlife.pub.14
2_032	digital curation	3T TIM TRio MRI	Siemens	2_032 contribution to parc-stats datasets	parc-stats	brainlife.io	doi:10.25663/brainlife.pub.14	https://doi.org/10.25663/brainlife.pub.14
2_033	digital curation	3T TIM TRio MRI	Siemens	2_033 contribution to parc-stats datasets	parc-stats	brainlife.io	doi:10.25663/brainlife.pub.14	https://doi.org/10.25663/brainlife.pub.14
2_034	digital curation	3T TIM TRio MRI	Siemens	2_034 contribution to parc-stats datasets	parc-stats	brainlife.io	doi:10.25663/brainlife.pub.14	https://doi.org/10.25663/brainlife.pub.14
2_035	digital curation	3T TIM TRio MRI	Siemens	2_036 contribution to parc-stats datasets	parc-stats	brainlife.io	doi:10.25663/brainlife.pub.14	https://doi.org/10.25663/brainlife.pub.14
2_036	digital curation	3T TIM TRio MRI	Siemens	2_036 contribution to parc-stats datasets	parc-stats	brainlife.io	doi:10.25663/brainlife.pub.14	https://doi.org/10.25663/brainlife.pub.14
2_037	digital curation	3T TIM TRio MRI	Siemens	2_037 contribution to parc-stats datasets	parc-stats	brainlife.io	doi:10.25663/brainlife.pub.14	https://doi.org/10.25663/brainlife.pub.14
2_038	digital curation	3T TIM TRio MRI	Siemens	2_038 contribution to parc-stats datasets	parc-stats	brainlife.io	doi:10.25663/brainlife.pub.14	https://doi.org/10.25663/brainlife.pub.14
2_039	digital curation	3T TIM TRio MRI	Siemens	2_039 contribution to parc-stats datasets	parc-stats	brainlife.io	doi:10.25663/brainlife.pub.14	https://doi.org/10.25663/brainlife.pub.14
2_040	digital curation	3T TIM TRio MRI	Siemens	2_040 contribution to parc-stats datasets	parc-stats	brainlife.io	doi:10.25663/brainlife.pub.14	https://doi.org/10.25663/brainlife.pub.14
2_041	digital curation	3T TIM TRio MRI	Siemens	2_041 contribution to parc-stats datasets	parc-stats	brainlife.io	doi:10.25663/brainlife.pub.14	https://doi.org/10.25663/brainlife.pub.14
3_044	digital curation	3T TIM TRio MRI	Siemens	3_044 contribution to parc-stats datasets	parc-stats	brainlife.io	doi:10.25663/brainlife.pub.14	https://doi.org/10.25663/brainlife.pub.14
3_045	digital curation	3T TIM TRio MRI	Siemens	3_045 contribution to parc-stats datasets	parc-stats	brainlife.io	doi:10.25663/brainlife.pub.14	https://doi.org/10.25663/brainlife.pub.14
3_046	digital curation	3T TIM TRio MRI	Siemens	3_046 contribution to parc-stats datasets	parc-stats	brainlife.io	doi:10.25663/brainlife.pub.14	https://doi.org/10.25663/brainlife.pub.14
3_049	digital curation	3T TIM TRio MRI	Siemens	3_049 contribution to parc-stats datasets	parc-stats	brainlife.io	doi:10.25663/brainlife.pub.14	https://doi.org/10.25663/brainlife.pub.14
3_050	digital curation	3T TIM TRio MRI	Siemens	3_050 contribution to parc-stats datasets	parc-stats	brainlife.io	doi:10.25663/brainlife.pub.14	https://doi.org/10.25663/brainlife.pub.14
3_052	digital curation	3T TIM TRio MRI	Siemens	3_052 contribution to parc-stats datasets	parc-stats	brainlife.io	doi:10.25663/brainlife.pub.14	https://doi.org/10.25663/brainlife.pub.14
3_053	digital curation	3T TIM TRio MRI	Siemens	3_053 contribution to parc-stats datasets	parc-stats	brainlife.io	doi:10.25663/brainlife.pub.14	https://doi.org/10.25663/brainlife.pub.14
3_054	digital curation	3T TIM TRio MRI	Siemens	3_054 contribution to parc-stats datasets	parc-stats	brainlife.io	doi:10.25663/brainlife.pub.14	https://doi.org/10.25663/brainlife.pub.14
3_055	digital curation	3T TIM TRio MRI	Siemens	3_055 contribution to parc-stats datasets	parc-stats	brainlife.io	doi:10.25663/brainlife.pub.14	https://doi.org/10.25663/brainlife.pub.14
1_001	digital curation	3T TIM TRio MRI	Siemens	1_001 contribution to cortexmap datasets	cortexmap	brainlife.io	doi:10.25663/brainlife.pub.14	https://doi.org/10.25663/brainlife.pub.14
1_002	digital curation	3T TIM TRio MRI	Siemens	1_002 contribution to cortexmap datasets	cortexmap	brainlife.io	doi:10.25663/brainlife.pub.14	https://doi.org/10.25663/brainlife.pub.14
1_003	digital curation	3T TIM TRio MRI	Siemens	1_003 contribution to cortexmap datasets	cortexmap	brainlife.io	doi:10.25663/brainlife.pub.14	https://doi.org/10.25663/brainlife.pub.14
1_005	digital curation	3T TIM TRio MRI	Siemens	1_005 contribution to cortexmap datasets	cortexmap	brainlife.io	doi:10.25663/brainlife.pub.14	https://doi.org/10.25663/brainlife.pub.14
1_006	digital curation	3T TIM TRio MRI	Siemens	1_006 contribution to cortexmap datasets	cortexmap	brainlife.io	doi:10.25663/brainlife.pub.14	https://doi.org/10.25663/brainlife.pub.14
1_007	digital curation	3T TIM TRio MRI	Siemens	1_007 contribution to cortexmap datasets	cortexmap	brainlife.io	doi:10.25663/brainlife.pub.14	https://doi.org/10.25663/brainlife.pub.14
1_008	digital curation	3T TIM TRio MRI	Siemens	1_008 contribution to cortexmap datasets	cortexmap	brainlife.io	doi:10.25663/brainlife.pub.14	https://doi.org/10.25663/brainlife.pub.14
1_009	digital curation	3T TIM TRio MRI	Siemens	1_009 contribution to cortexmap datasets	cortexmap	brainlife.io	doi:10.25663/brainlife.pub.14	https://doi.org/10.25663/brainlife.pub.14
1_012	digital curation	3T TIM TRio MRI	Siemens	1_012 contribution to cortexmap datasets	cortexmap	brainlife.io	doi:10.25663/brainlife.pub.14	https://doi.org/10.25663/brainlife.pub.14
1_013	digital curation	3T TIM TRio MRI	Siemens	1_013 contribution to cortexmap datasets	cortexmap	brainlife.io	doi:10.25663/brainlife.pub.14	https://doi.org/10.25663/brainlife.pub.14
1_014	digital curation	3T TIM TRio MRI	Siemens	1_014 contribution to cortexmap datasets	cortexmap	brainlife.io	doi:10.25663/brainlife.pub.14	https://doi.org/10.25663/brainlife.pub.14
1_015	digital curation	3T TIM TRio MRI	Siemens	1_015 contribution to cortexmap datasets	cortexmap	brainlife.io	doi:10.25663/brainlife.pub.14	https://doi.org/10.25663/brainlife.pub.14
1_016	digital curation	3T TIM TRio MRI	Siemens	1_016 contribution to cortexmap datasets	cortexmap	brainlife.io	doi:10.25663/brainlife.pub.14	https://doi.org/10.25663/brainlife.pub.14
1_017	digital curation	3T TIM TRio MRI	Siemens	1_017 contribution to cortexmap datasets	cortexmap	brainlife.io	doi:10.25663/brainlife.pub.14	https://doi.org/10.25663/brainlife.pub.14
1_019	digital curation	3T TIM TRio MRI	Siemens	1_019 contribution to cortexmap datasets	cortexmap	brainlife.io	doi:10.25663/brainlife.pub.14	https://doi.org/10.25663/brainlife.pub.14
1_020	digital curation	3T TIM TRio MRI	Siemens	1_020 contribution to cortexmap datasets	cortexmap	brainlife.io	doi:10.25663/brainlife.pub.14	https://doi.org/10.25663/brainlife.pub.14
1_021	digital curation	3T TIM TRio MRI	Siemens	1_021 contribution to cortexmap datasets	cortexmap	brainlife.io	doi:10.25663/brainlife.pub.14	https://doi.org/10.25663/brainlife.pub.14
2_023	digital curation	3T TIM TRio MRI	Siemens	2_023 contribution to cortexmap datasets	cortexmap	brainlife.io	doi:10.25663/brainlife.pub.14	https://doi.org/10.25663/brainlife.pub.14
2_026	digital curation	3T TIM TRio MRI	Siemens	2_026 contribution to cortexmap datasets	cortexmap	brainlife.io	doi:10.25663/brainlife.pub.14	https://doi.org/10.25663/brainlife.pub.14
2_027	digital curation	3T TIM TRio MRI	Siemens	2_027 contribution to cortexmap datasets	cortexmap	brainlife.io	doi:10.25663/brainlife.pub.14	https://doi.org/10.25663/brainlife.pub.14
2_028	digital curation	3T TIM TRio MRI	Siemens	2_028 contribution to cortexmap datasets	cortexmap	brainlife.io	doi:10.25663/brainlife.pub.14	https://doi.org/10.25663/brainlife.pub.14
2_029	digital curation	3T TIM TRio MRI	Siemens	2_029 contribution to cortexmap datasets	cortexmap	brainlife.io	doi:10.25663/brainlife.pub.14	https://doi.org/10.25663/brainlife.pub.14
2_030	digital curation	3T TIM TRio MRI	Siemens	2_030 contribution to cortexmap datasets	cortexmap	brainlife.io	doi:10.25663/brainlife.pub.14	https://doi.org/10.25663/brainlife.pub.14
2_032	digital curation	3T TIM TRio MRI	Siemens	2_032 contribution to cortexmap datasets	cortexmap	brainlife.io	doi:10.25663/brainlife.pub.14	https://doi.org/10.25663/brainlife.pub.14
2_033	digital curation	3T TIM TRio MRI	Siemens	2_033 contribution to cortexmap datasets	cortexmap	brainlife.io	doi:10.25663/brainlife.pub.14	https://doi.org/10.25663/brainlife.pub.14
2_034	digital curation	3T TIM TRio MRI	Siemens	2_034 contribution to cortexmap datasets	cortexmap	brainlife.io	doi:10.25663/brainlife.pub.14	https://doi.org/10.25663/brainlife.pub.14
2_035	digital curation	3T TIM TRio MRI	Siemens	2_036 contribution to cortexmap datasets	cortexmap	brainlife.io	doi:10.25663/brainlife.pub.14	https://doi.org/10.25663/brainlife.pub.14
2_036	digital curation	3T TIM TRio MRI	Siemens	2_036 contribution to cortexmap datasets	cortexmap	brainlife.io	doi:10.25663/brainlife.pub.14	https://doi.org/10.25663/brainlife.pub.14
2_037	digital curation	3T TIM TRio MRI	Siemens	2_037 contribution to cortexmap datasets	cortexmap	brainlife.io	doi:10.25663/brainlife.pub.14	https://doi.org/10.25663/brainlife.pub.14
2_038	digital curation	3T TIM TRio MRI	Siemens	2_038 contribution to cortexmap datasets	cortexmap	brainlife.io	doi:10.25663/brainlife.pub.14	https://doi.org/10.25663/brainlife.pub.14
2_039	digital curation	3T TIM TRio MRI	Siemens	2_039 contribution to cortexmap datasets	cortexmap	brainlife.io	doi:10.25663/brainlife.pub.14	https://doi.org/10.25663/brainlife.pub.14
2_040	digital curation	3T TIM TRio MRI	Siemens	2_040 contribution to cortexmap datasets	cortexmap	brainlife.io	doi:10.25663/brainlife.pub.14	https://doi.org/10.25663/brainlife.pub.14
2_041	digital curation	3T TIM TRio MRI	Siemens	2_041 contribution to cortexmap datasets	cortexmap	brainlife.io	doi:10.25663/brainlife.pub.14	https://doi.org/10.25663/brainlife.pub.14
3_044	digital curation	3T TIM TRio MRI	Siemens	3_044 contribution to cortexmap datasets	cortexmap	brainlife.io	doi:10.25663/brainlife.pub.14	https://doi.org/10.25663/brainlife.pub.14
3_045	digital curation	3T TIM TRio MRI	Siemens	3_045 contribution to cortexmap datasets	cortexmap	brainlife.io	doi:10.25663/brainlife.pub.14	https://doi.org/10.25663/brainlife.pub.14
3_046	digital curation	3T TIM TRio MRI	Siemens	3_046 contribution to cortexmap datasets	cortexmap	brainlife.io	doi:10.25663/brainlife.pub.14	https://doi.org/10.25663/brainlife.pub.14
3_049	digital curation	3T TIM TRio MRI	Siemens	3_049 contribution to cortexmap datasets	cortexmap	brainlife.io	doi:10.25663/brainlife.pub.14	https://doi.org/10.25663/brainlife.pub.14
3_050	digital curation	3T TIM TRio MRI	Siemens	3_050 contribution to cortexmap datasets	cortexmap	brainlife.io	doi:10.25663/brainlife.pub.14	https://doi.org/10.25663/brainlife.pub.14
3_052	digital curation	3T TIM TRio MRI	Siemens	3_052 contribution to cortexmap datasets	cortexmap	brainlife.io	doi:10.25663/brainlife.pub.14	https://doi.org/10.25663/brainlife.pub.14
3_053	digital curation	3T TIM TRio MRI	Siemens	3_053 contribution to cortexmap datasets	cortexmap	brainlife.io	doi:10.25663/brainlife.pub.14	https://doi.org/10.25663/brainlife.pub.14
3_054	digital curation	3T TIM TRio MRI	Siemens	3_054 contribution to cortexmap datasets	cortexmap	brainlife.io	doi:10.25663/brainlife.pub.14	https://doi.org/10.25663/brainlife.pub.14
3_055	digital curation	3T TIM TRio MRI	Siemens	3_055 contribution to cortexmap datasets	cortexmap	brainlife.io	doi:10.25663/brainlife.pub.14	https://doi.org/10.25663/brainlife.pub.14
1_001	digital curation	3T TIM TRio MRI	Siemens	1_001 contribution to anat/t1w datasets	anat/t1w	brainlife.io	doi:10.25663/brainlife.pub.14	https://doi.org/10.25663/brainlife.pub.14
1_002	digital curation	3T TIM TRio MRI	Siemens	1_002 contribution to anat/t1w datasets	anat/t1w	brainlife.io	doi:10.25663/brainlife.pub.14	https://doi.org/10.25663/brainlife.pub.14
1_003	digital curation	3T TIM TRio MRI	Siemens	1_003 contribution to anat/t1w datasets	anat/t1w	brainlife.io	doi:10.25663/brainlife.pub.14	https://doi.org/10.25663/brainlife.pub.14
1_005	digital curation	3T TIM TRio MRI	Siemens	1_005 contribution to anat/t1w datasets	anat/t1w	brainlife.io	doi:10.25663/brainlife.pub.14	https://doi.org/10.25663/brainlife.pub.14
1_006	digital curation	3T TIM TRio MRI	Siemens	1_006 contribution to anat/t1w datasets	anat/t1w	brainlife.io	doi:10.25663/brainlife.pub.14	https://doi.org/10.25663/brainlife.pub.14
1_007	digital curation	3T TIM TRio MRI	Siemens	1_007 contribution to anat/t1w datasets	anat/t1w	brainlife.io	doi:10.25663/brainlife.pub.14	https://doi.org/10.25663/brainlife.pub.14
1_008	digital curation	3T TIM TRio MRI	Siemens	1_008 contribution to anat/t1w datasets	anat/t1w	brainlife.io	doi:10.25663/brainlife.pub.14	https://doi.org/10.25663/brainlife.pub.14
1_009	digital curation	3T TIM TRio MRI	Siemens	1_009 contribution to anat/t1w datasets	anat/t1w	brainlife.io	doi:10.25663/brainlife.pub.14	https://doi.org/10.25663/brainlife.pub.14
1_012	digital curation	3T TIM TRio MRI	Siemens	1_012 contribution to anat/t1w datasets	anat/t1w	brainlife.io	doi:10.25663/brainlife.pub.14	https://doi.org/10.25663/brainlife.pub.14
1_013	digital curation	3T TIM TRio MRI	Siemens	1_013 contribution to anat/t1w datasets	anat/t1w	brainlife.io	doi:10.25663/brainlife.pub.14	https://doi.org/10.25663/brainlife.pub.14
1_014	digital curation	3T TIM TRio MRI	Siemens	1_014 contribution to anat/t1w datasets	anat/t1w	brainlife.io	doi:10.25663/brainlife.pub.14	https://doi.org/10.25663/brainlife.pub.14
1_015	digital curation	3T TIM TRio MRI	Siemens	1_015 contribution to anat/t1w datasets	anat/t1w	brainlife.io	doi:10.25663/brainlife.pub.14	https://doi.org/10.25663/brainlife.pub.14
1_016	digital curation	3T TIM TRio MRI	Siemens	1_016 contribution to anat/t1w datasets	anat/t1w	brainlife.io	doi:10.25663/brainlife.pub.14	https://doi.org/10.25663/brainlife.pub.14
1_017	digital curation	3T TIM TRio MRI	Siemens	1_017 contribution to anat/t1w datasets	anat/t1w	brainlife.io	doi:10.25663/brainlife.pub.14	https://doi.org/10.25663/brainlife.pub.14
1_019	digital curation	3T TIM TRio MRI	Siemens	1_019 contribution to anat/t1w datasets	anat/t1w	brainlife.io	doi:10.25663/brainlife.pub.14	https://doi.org/10.25663/brainlife.pub.14
1_020	digital curation	3T TIM TRio MRI	Siemens	1_020 contribution to anat/t1w datasets	anat/t1w	brainlife.io	doi:10.25663/brainlife.pub.14	https://doi.org/10.25663/brainlife.pub.14
1_021	digital curation	3T TIM TRio MRI	Siemens	1_021 contribution to anat/t1w datasets	anat/t1w	brainlife.io	doi:10.25663/brainlife.pub.14	https://doi.org/10.25663/brainlife.pub.14
2_023	digital curation	3T TIM TRio MRI	Siemens	2_023 contribution to anat/t1w datasets	anat/t1w	brainlife.io	doi:10.25663/brainlife.pub.14	https://doi.org/10.25663/brainlife.pub.14
2_026	digital curation	3T TIM TRio MRI	Siemens	2_026 contribution to anat/t1w datasets	anat/t1w	brainlife.io	doi:10.25663/brainlife.pub.14	https://doi.org/10.25663/brainlife.pub.14
2_027	digital curation	3T TIM TRio MRI	Siemens	2_027 contribution to anat/t1w datasets	anat/t1w	brainlife.io	doi:10.25663/brainlife.pub.14	https://doi.org/10.25663/brainlife.pub.14
2_028	digital curation	3T TIM TRio MRI	Siemens	2_028 contribution to anat/t1w datasets	anat/t1w	brainlife.io	doi:10.25663/brainlife.pub.14	https://doi.org/10.25663/brainlife.pub.14
2_029	digital curation	3T TIM TRio MRI	Siemens	2_029 contribution to anat/t1w datasets	anat/t1w	brainlife.io	doi:10.25663/brainlife.pub.14	https://doi.org/10.25663/brainlife.pub.14
2_030	digital curation	3T TIM TRio MRI	Siemens	2_030 contribution to anat/t1w datasets	anat/t1w	brainlife.io	doi:10.25663/brainlife.pub.14	https://doi.org/10.25663/brainlife.pub.14
2_032	digital curation	3T TIM TRio MRI	Siemens	2_032 contribution to anat/t1w datasets	anat/t1w	brainlife.io	doi:10.25663/brainlife.pub.14	https://doi.org/10.25663/brainlife.pub.14
2_033	digital curation	3T TIM TRio MRI	Siemens	2_033 contribution to anat/t1w datasets	anat/t1w	brainlife.io	doi:10.25663/brainlife.pub.14	https://doi.org/10.25663/brainlife.pub.14
2_034	digital curation	3T TIM TRio MRI	Siemens	2_034 contribution to anat/t1w datasets	anat/t1w	brainlife.io	doi:10.25663/brainlife.pub.14	https://doi.org/10.25663/brainlife.pub.14
2_035	digital curation	3T TIM TRio MRI	Siemens	2_036 contribution to anat/t1w datasets	anat/t1w	brainlife.io	doi:10.25663/brainlife.pub.14	https://doi.org/10.25663/brainlife.pub.14
2_036	digital curation	3T TIM TRio MRI	Siemens	2_036 contribution to anat/t1w datasets	anat/t1w	brainlife.io	doi:10.25663/brainlife.pub.14	https://doi.org/10.25663/brainlife.pub.14
2_037	digital curation	3T TIM TRio MRI	Siemens	2_037 contribution to anat/t1w datasets	anat/t1w	brainlife.io	doi:10.25663/brainlife.pub.14	https://doi.org/10.25663/brainlife.pub.14
2_038	digital curation	3T TIM TRio MRI	Siemens	2_038 contribution to anat/t1w datasets	anat/t1w	brainlife.io	doi:10.25663/brainlife.pub.14	https://doi.org/10.25663/brainlife.pub.14
2_039	digital curation	3T TIM TRio MRI	Siemens	2_039 contribution to anat/t1w datasets	anat/t1w	brainlife.io	doi:10.25663/brainlife.pub.14	https://doi.org/10.25663/brainlife.pub.14
2_040	digital curation	3T TIM TRio MRI	Siemens	2_040 contribution to anat/t1w datasets	anat/t1w	brainlife.io	doi:10.25663/brainlife.pub.14	https://doi.org/10.25663/brainlife.pub.14
2_041	digital curation	3T TIM TRio MRI	Siemens	2_041 contribution to anat/t1w datasets	anat/t1w	brainlife.io	doi:10.25663/brainlife.pub.14	https://doi.org/10.25663/brainlife.pub.14
3_044	digital curation	3T TIM TRio MRI	Siemens	3_044 contribution to anat/t1w datasets	anat/t1w	brainlife.io	doi:10.25663/brainlife.pub.14	https://doi.org/10.25663/brainlife.pub.14
3_045	digital curation	3T TIM TRio MRI	Siemens	3_045 contribution to anat/t1w datasets	anat/t1w	brainlife.io	doi:10.25663/brainlife.pub.14	https://doi.org/10.25663/brainlife.pub.14
3_046	digital curation	3T TIM TRio MRI	Siemens	3_046 contribution to anat/t1w datasets	anat/t1w	brainlife.io	doi:10.25663/brainlife.pub.14	https://doi.org/10.25663/brainlife.pub.14
3_049	digital curation	3T TIM TRio MRI	Siemens	3_049 contribution to anat/t1w datasets	anat/t1w	brainlife.io	doi:10.25663/brainlife.pub.14	https://doi.org/10.25663/brainlife.pub.14
3_050	digital curation	3T TIM TRio MRI	Siemens	3_050 contribution to anat/t1w datasets	anat/t1w	brainlife.io	doi:10.25663/brainlife.pub.14	https://doi.org/10.25663/brainlife.pub.14
3_052	digital curation	3T TIM TRio MRI	Siemens	3_052 contribution to anat/t1w datasets	anat/t1w	brainlife.io	doi:10.25663/brainlife.pub.14	https://doi.org/10.25663/brainlife.pub.14
3_053	digital curation	3T TIM TRio MRI	Siemens	3_053 contribution to anat/t1w datasets	anat/t1w	brainlife.io	doi:10.25663/brainlife.pub.14	https://doi.org/10.25663/brainlife.pub.14
3_054	digital curation	3T TIM TRio MRI	Siemens	3_054 contribution to anat/t1w datasets	anat/t1w	brainlife.io	doi:10.25663/brainlife.pub.14	https://doi.org/10.25663/brainlife.pub.14
3_055	digital curation	3T TIM TRio MRI	Siemens	3_055 contribution to anat/t1w datasets	anat/t1w	brainlife.io	doi:10.25663/brainlife.pub.14	https://doi.org/10.25663/brainlife.pub.14
1_001	digital curation	3T TIM TRio MRI	Siemens	1_001 contribution to raw datasets	raw	brainlife.io	doi:10.25663/brainlife.pub.14	https://doi.org/10.25663/brainlife.pub.14
1_002	digital curation	3T TIM TRio MRI	Siemens	1_002 contribution to raw datasets	raw	brainlife.io	doi:10.25663/brainlife.pub.14	https://doi.org/10.25663/brainlife.pub.14
1_003	digital curation	3T TIM TRio MRI	Siemens	1_003 contribution to raw datasets	raw	brainlife.io	doi:10.25663/brainlife.pub.14	https://doi.org/10.25663/brainlife.pub.14
1_005	digital curation	3T TIM TRio MRI	Siemens	1_005 contribution to raw datasets	raw	brainlife.io	doi:10.25663/brainlife.pub.14	https://doi.org/10.25663/brainlife.pub.14
1_006	digital curation	3T TIM TRio MRI	Siemens	1_006 contribution to raw datasets	raw	brainlife.io	doi:10.25663/brainlife.pub.14	https://doi.org/10.25663/brainlife.pub.14
1_007	digital curation	3T TIM TRio MRI	Siemens	1_007 contribution to raw datasets	raw	brainlife.io	doi:10.25663/brainlife.pub.14	https://doi.org/10.25663/brainlife.pub.14
1_008	digital curation	3T TIM TRio MRI	Siemens	1_008 contribution to raw datasets	raw	brainlife.io	doi:10.25663/brainlife.pub.14	https://doi.org/10.25663/brainlife.pub.14
1_009	digital curation	3T TIM TRio MRI	Siemens	1_009 contribution to raw datasets	raw	brainlife.io	doi:10.25663/brainlife.pub.14	https://doi.org/10.25663/brainlife.pub.14
1_012	digital curation	3T TIM TRio MRI	Siemens	1_012 contribution to raw datasets	raw	brainlife.io	doi:10.25663/brainlife.pub.14	https://doi.org/10.25663/brainlife.pub.14
1_013	digital curation	3T TIM TRio MRI	Siemens	1_013 contribution to raw datasets	raw	brainlife.io	doi:10.25663/brainlife.pub.14	https://doi.org/10.25663/brainlife.pub.14
1_014	digital curation	3T TIM TRio MRI	Siemens	1_014 contribution to raw datasets	raw	brainlife.io	doi:10.25663/brainlife.pub.14	https://doi.org/10.25663/brainlife.pub.14
1_015	digital curation	3T TIM TRio MRI	Siemens	1_015 contribution to raw datasets	raw	brainlife.io	doi:10.25663/brainlife.pub.14	https://doi.org/10.25663/brainlife.pub.14
1_016	digital curation	3T TIM TRio MRI	Siemens	1_016 contribution to raw datasets	raw	brainlife.io	doi:10.25663/brainlife.pub.14	https://doi.org/10.25663/brainlife.pub.14
1_017	digital curation	3T TIM TRio MRI	Siemens	1_017 contribution to raw datasets	raw	brainlife.io	doi:10.25663/brainlife.pub.14	https://doi.org/10.25663/brainlife.pub.14
1_019	digital curation	3T TIM TRio MRI	Siemens	1_019 contribution to raw datasets	raw	brainlife.io	doi:10.25663/brainlife.pub.14	https://doi.org/10.25663/brainlife.pub.14
1_020	digital curation	3T TIM TRio MRI	Siemens	1_020 contribution to raw datasets	raw	brainlife.io	doi:10.25663/brainlife.pub.14	https://doi.org/10.25663/brainlife.pub.14
1_021	digital curation	3T TIM TRio MRI	Siemens	1_021 contribution to raw datasets	raw	brainlife.io	doi:10.25663/brainlife.pub.14	https://doi.org/10.25663/brainlife.pub.14
2_023	digital curation	3T TIM TRio MRI	Siemens	2_023 contribution to raw datasets	raw	brainlife.io	doi:10.25663/brainlife.pub.14	https://doi.org/10.25663/brainlife.pub.14
2_026	digital curation	3T TIM TRio MRI	Siemens	2_026 contribution to raw datasets	raw	brainlife.io	doi:10.25663/brainlife.pub.14	https://doi.org/10.25663/brainlife.pub.14
2_027	digital curation	3T TIM TRio MRI	Siemens	2_027 contribution to raw datasets	raw	brainlife.io	doi:10.25663/brainlife.pub.14	https://doi.org/10.25663/brainlife.pub.14
2_028	digital curation	3T TIM TRio MRI	Siemens	2_028 contribution to raw datasets	raw	brainlife.io	doi:10.25663/brainlife.pub.14	https://doi.org/10.25663/brainlife.pub.14
2_029	digital curation	3T TIM TRio MRI	Siemens	2_029 contribution to raw datasets	raw	brainlife.io	doi:10.25663/brainlife.pub.14	https://doi.org/10.25663/brainlife.pub.14
2_030	digital curation	3T TIM TRio MRI	Siemens	2_030 contribution to raw datasets	raw	brainlife.io	doi:10.25663/brainlife.pub.14	https://doi.org/10.25663/brainlife.pub.14
2_032	digital curation	3T TIM TRio MRI	Siemens	2_032 contribution to raw datasets	raw	brainlife.io	doi:10.25663/brainlife.pub.14	https://doi.org/10.25663/brainlife.pub.14
2_033	digital curation	3T TIM TRio MRI	Siemens	2_033 contribution to raw datasets	raw	brainlife.io	doi:10.25663/brainlife.pub.14	https://doi.org/10.25663/brainlife.pub.14
2_034	digital curation	3T TIM TRio MRI	Siemens	2_034 contribution to raw datasets	raw	brainlife.io	doi:10.25663/brainlife.pub.14	https://doi.org/10.25663/brainlife.pub.14
2_035	digital curation	3T TIM TRio MRI	Siemens	2_036 contribution to raw datasets	raw	brainlife.io	doi:10.25663/brainlife.pub.14	https://doi.org/10.25663/brainlife.pub.14
2_036	digital curation	3T TIM TRio MRI	Siemens	2_036 contribution to raw datasets	raw	brainlife.io	doi:10.25663/brainlife.pub.14	https://doi.org/10.25663/brainlife.pub.14
2_037	digital curation	3T TIM TRio MRI	Siemens	2_037 contribution to raw datasets	raw	brainlife.io	doi:10.25663/brainlife.pub.14	https://doi.org/10.25663/brainlife.pub.14
2_038	digital curation	3T TIM TRio MRI	Siemens	2_038 contribution to raw datasets	raw	brainlife.io	doi:10.25663/brainlife.pub.14	https://doi.org/10.25663/brainlife.pub.14
2_039	digital curation	3T TIM TRio MRI	Siemens	2_039 contribution to raw datasets	raw	brainlife.io	doi:10.25663/brainlife.pub.14	https://doi.org/10.25663/brainlife.pub.14
2_040	digital curation	3T TIM TRio MRI	Siemens	2_040 contribution to raw datasets	raw	brainlife.io	doi:10.25663/brainlife.pub.14	https://doi.org/10.25663/brainlife.pub.14
2_041	digital curation	3T TIM TRio MRI	Siemens	2_041 contribution to raw datasets	raw	brainlife.io	doi:10.25663/brainlife.pub.14	https://doi.org/10.25663/brainlife.pub.14
3_044	digital curation	3T TIM TRio MRI	Siemens	3_044 contribution to raw datasets	raw	brainlife.io	doi:10.25663/brainlife.pub.14	https://doi.org/10.25663/brainlife.pub.14
3_045	digital curation	3T TIM TRio MRI	Siemens	3_045 contribution to raw datasets	raw	brainlife.io	doi:10.25663/brainlife.pub.14	https://doi.org/10.25663/brainlife.pub.14
3_046	digital curation	3T TIM TRio MRI	Siemens	3_046 contribution to raw datasets	raw	brainlife.io	doi:10.25663/brainlife.pub.14	https://doi.org/10.25663/brainlife.pub.14
3_049	digital curation	3T TIM TRio MRI	Siemens	3_049 contribution to raw datasets	raw	brainlife.io	doi:10.25663/brainlife.pub.14	https://doi.org/10.25663/brainlife.pub.14
3_050	digital curation	3T TIM TRio MRI	Siemens	3_050 contribution to raw datasets	raw	brainlife.io	doi:10.25663/brainlife.pub.14	https://doi.org/10.25663/brainlife.pub.14
3_052	digital curation	3T TIM TRio MRI	Siemens	3_052 contribution to raw datasets	raw	brainlife.io	doi:10.25663/brainlife.pub.14	https://doi.org/10.25663/brainlife.pub.14
3_053	digital curation	3T TIM TRio MRI	Siemens	3_053 contribution to raw datasets	raw	brainlife.io	doi:10.25663/brainlife.pub.14	https://doi.org/10.25663/brainlife.pub.14
3_054	digital curation	3T TIM TRio MRI	Siemens	3_054 contribution to raw datasets	raw	brainlife.io	doi:10.25663/brainlife.pub.14	https://doi.org/10.25663/brainlife.pub.14
3_055	digital curation	3T TIM TRio MRI	Siemens	3_055 contribution to raw datasets	raw	brainlife.io	doi:10.25663/brainlife.pub.14	https://doi.org/10.25663/brainlife.pub.14
1_001	digital curation	3T TIM TRio MRI	Siemens	1_001 contribution to tractmeasures datasets	tractmeasures	brainlife.io	doi:10.25663/brainlife.pub.14	https://doi.org/10.25663/brainlife.pub.14
1_002	digital curation	3T TIM TRio MRI	Siemens	1_002 contribution to tractmeasures datasets	tractmeasures	brainlife.io	doi:10.25663/brainlife.pub.14	https://doi.org/10.25663/brainlife.pub.14
1_003	digital curation	3T TIM TRio MRI	Siemens	1_003 contribution to tractmeasures datasets	tractmeasures	brainlife.io	doi:10.25663/brainlife.pub.14	https://doi.org/10.25663/brainlife.pub.14
1_005	digital curation	3T TIM TRio MRI	Siemens	1_005 contribution to tractmeasures datasets	tractmeasures	brainlife.io	doi:10.25663/brainlife.pub.14	https://doi.org/10.25663/brainlife.pub.14
1_006	digital curation	3T TIM TRio MRI	Siemens	1_006 contribution to tractmeasures datasets	tractmeasures	brainlife.io	doi:10.25663/brainlife.pub.14	https://doi.org/10.25663/brainlife.pub.14
1_007	digital curation	3T TIM TRio MRI	Siemens	1_007 contribution to tractmeasures datasets	tractmeasures	brainlife.io	doi:10.25663/brainlife.pub.14	https://doi.org/10.25663/brainlife.pub.14
1_008	digital curation	3T TIM TRio MRI	Siemens	1_008 contribution to tractmeasures datasets	tractmeasures	brainlife.io	doi:10.25663/brainlife.pub.14	https://doi.org/10.25663/brainlife.pub.14
1_009	digital curation	3T TIM TRio MRI	Siemens	1_009 contribution to tractmeasures datasets	tractmeasures	brainlife.io	doi:10.25663/brainlife.pub.14	https://doi.org/10.25663/brainlife.pub.14
1_012	digital curation	3T TIM TRio MRI	Siemens	1_012 contribution to tractmeasures datasets	tractmeasures	brainlife.io	doi:10.25663/brainlife.pub.14	https://doi.org/10.25663/brainlife.pub.14
1_013	digital curation	3T TIM TRio MRI	Siemens	1_013 contribution to tractmeasures datasets	tractmeasures	brainlife.io	doi:10.25663/brainlife.pub.14	https://doi.org/10.25663/brainlife.pub.14
1_014	digital curation	3T TIM TRio MRI	Siemens	1_014 contribution to tractmeasures datasets	tractmeasures	brainlife.io	doi:10.25663/brainlife.pub.14	https://doi.org/10.25663/brainlife.pub.14
1_015	digital curation	3T TIM TRio MRI	Siemens	1_015 contribution to tractmeasures datasets	tractmeasures	brainlife.io	doi:10.25663/brainlife.pub.14	https://doi.org/10.25663/brainlife.pub.14
1_016	digital curation	3T TIM TRio MRI	Siemens	1_016 contribution to tractmeasures datasets	tractmeasures	brainlife.io	doi:10.25663/brainlife.pub.14	https://doi.org/10.25663/brainlife.pub.14
1_017	digital curation	3T TIM TRio MRI	Siemens	1_017 contribution to tractmeasures datasets	tractmeasures	brainlife.io	doi:10.25663/brainlife.pub.14	https://doi.org/10.25663/brainlife.pub.14
1_019	digital curation	3T TIM TRio MRI	Siemens	1_019 contribution to tractmeasures datasets	tractmeasures	brainlife.io	doi:10.25663/brainlife.pub.14	https://doi.org/10.25663/brainlife.pub.14
1_020	digital curation	3T TIM TRio MRI	Siemens	1_020 contribution to tractmeasures datasets	tractmeasures	brainlife.io	doi:10.25663/brainlife.pub.14	https://doi.org/10.25663/brainlife.pub.14
1_021	digital curation	3T TIM TRio MRI	Siemens	1_021 contribution to tractmeasures datasets	tractmeasures	brainlife.io	doi:10.25663/brainlife.pub.14	https://doi.org/10.25663/brainlife.pub.14
2_023	digital curation	3T TIM TRio MRI	Siemens	2_023 contribution to tractmeasures datasets	tractmeasures	brainlife.io	doi:10.25663/brainlife.pub.14	https://doi.org/10.25663/brainlife.pub.14
2_026	digital curation	3T TIM TRio MRI	Siemens	2_026 contribution to tractmeasures datasets	tractmeasures	brainlife.io	doi:10.25663/brainlife.pub.14	https://doi.org/10.25663/brainlife.pub.14
2_027	digital curation	3T TIM TRio MRI	Siemens	2_027 contribution to tractmeasures datasets	tractmeasures	brainlife.io	doi:10.25663/brainlife.pub.14	https://doi.org/10.25663/brainlife.pub.14
2_028	digital curation	3T TIM TRio MRI	Siemens	2_028 contribution to tractmeasures datasets	tractmeasures	brainlife.io	doi:10.25663/brainlife.pub.14	https://doi.org/10.25663/brainlife.pub.14
2_029	digital curation	3T TIM TRio MRI	Siemens	2_029 contribution to tractmeasures datasets	tractmeasures	brainlife.io	doi:10.25663/brainlife.pub.14	https://doi.org/10.25663/brainlife.pub.14
2_030	digital curation	3T TIM TRio MRI	Siemens	2_030 contribution to tractmeasures datasets	tractmeasures	brainlife.io	doi:10.25663/brainlife.pub.14	https://doi.org/10.25663/brainlife.pub.14
2_032	digital curation	3T TIM TRio MRI	Siemens	2_032 contribution to tractmeasures datasets	tractmeasures	brainlife.io	doi:10.25663/brainlife.pub.14	https://doi.org/10.25663/brainlife.pub.14
2_033	digital curation	3T TIM TRio MRI	Siemens	2_033 contribution to tractmeasures datasets	tractmeasures	brainlife.io	doi:10.25663/brainlife.pub.14	https://doi.org/10.25663/brainlife.pub.14
2_034	digital curation	3T TIM TRio MRI	Siemens	2_034 contribution to tractmeasures datasets	tractmeasures	brainlife.io	doi:10.25663/brainlife.pub.14	https://doi.org/10.25663/brainlife.pub.14
2_035	digital curation	3T TIM TRio MRI	Siemens	2_036 contribution to tractmeasures datasets	tractmeasures	brainlife.io	doi:10.25663/brainlife.pub.14	https://doi.org/10.25663/brainlife.pub.14
2_036	digital curation	3T TIM TRio MRI	Siemens	2_036 contribution to tractmeasures datasets	tractmeasures	brainlife.io	doi:10.25663/brainlife.pub.14	https://doi.org/10.25663/brainlife.pub.14
2_037	digital curation	3T TIM TRio MRI	Siemens	2_037 contribution to tractmeasures datasets	tractmeasures	brainlife.io	doi:10.25663/brainlife.pub.14	https://doi.org/10.25663/brainlife.pub.14
2_038	digital curation	3T TIM TRio MRI	Siemens	2_038 contribution to tractmeasures datasets	tractmeasures	brainlife.io	doi:10.25663/brainlife.pub.14	https://doi.org/10.25663/brainlife.pub.14
2_039	digital curation	3T TIM TRio MRI	Siemens	2_039 contribution to tractmeasures datasets	tractmeasures	brainlife.io	doi:10.25663/brainlife.pub.14	https://doi.org/10.25663/brainlife.pub.14
2_040	digital curation	3T TIM TRio MRI	Siemens	2_040 contribution to tractmeasures datasets	tractmeasures	brainlife.io	doi:10.25663/brainlife.pub.14	https://doi.org/10.25663/brainlife.pub.14
2_041	digital curation	3T TIM TRio MRI	Siemens	2_041 contribution to tractmeasures datasets	tractmeasures	brainlife.io	doi:10.25663/brainlife.pub.14	https://doi.org/10.25663/brainlife.pub.14
3_044	digital curation	3T TIM TRio MRI	Siemens	3_044 contribution to tractmeasures datasets	tractmeasures	brainlife.io	doi:10.25663/brainlife.pub.14	https://doi.org/10.25663/brainlife.pub.14
3_045	digital curation	3T TIM TRio MRI	Siemens	3_045 contribution to tractmeasures datasets	tractmeasures	brainlife.io	doi:10.25663/brainlife.pub.14	https://doi.org/10.25663/brainlife.pub.14
3_046	digital curation	3T TIM TRio MRI	Siemens	3_046 contribution to tractmeasures datasets	tractmeasures	brainlife.io	doi:10.25663/brainlife.pub.14	https://doi.org/10.25663/brainlife.pub.14
3_049	digital curation	3T TIM TRio MRI	Siemens	3_049 contribution to tractmeasures datasets	tractmeasures	brainlife.io	doi:10.25663/brainlife.pub.14	https://doi.org/10.25663/brainlife.pub.14
3_050	digital curation	3T TIM TRio MRI	Siemens	3_050 contribution to tractmeasures datasets	tractmeasures	brainlife.io	doi:10.25663/brainlife.pub.14	https://doi.org/10.25663/brainlife.pub.14
3_052	digital curation	3T TIM TRio MRI	Siemens	3_052 contribution to tractmeasures datasets	tractmeasures	brainlife.io	doi:10.25663/brainlife.pub.14	https://doi.org/10.25663/brainlife.pub.14
3_053	digital curation	3T TIM TRio MRI	Siemens	3_053 contribution to tractmeasures datasets	tractmeasures	brainlife.io	doi:10.25663/brainlife.pub.14	https://doi.org/10.25663/brainlife.pub.14
3_054	digital curation	3T TIM TRio MRI	Siemens	3_054 contribution to tractmeasures datasets	tractmeasures	brainlife.io	doi:10.25663/brainlife.pub.14	https://doi.org/10.25663/brainlife.pub.14
3_055	digital curation	3T TIM TRio MRI	Siemens	3_055 contribution to tractmeasures datasets	tractmeasures	brainlife.io	doi:10.25663/brainlife.pub.14	https://doi.org/10.25663/brainlife.pub.14
1_001	digital curation	3T TIM TRio MRI	Siemens	1_001 contribution to wmc datasets	wmc	brainlife.io	doi:10.25663/brainlife.pub.14	https://doi.org/10.25663/brainlife.pub.14
1_002	digital curation	3T TIM TRio MRI	Siemens	1_002 contribution to wmc datasets	wmc	brainlife.io	doi:10.25663/brainlife.pub.14	https://doi.org/10.25663/brainlife.pub.14
1_003	digital curation	3T TIM TRio MRI	Siemens	1_003 contribution to wmc datasets	wmc	brainlife.io	doi:10.25663/brainlife.pub.14	https://doi.org/10.25663/brainlife.pub.14
1_005	digital curation	3T TIM TRio MRI	Siemens	1_005 contribution to wmc datasets	wmc	brainlife.io	doi:10.25663/brainlife.pub.14	https://doi.org/10.25663/brainlife.pub.14
1_006	digital curation	3T TIM TRio MRI	Siemens	1_006 contribution to wmc datasets	wmc	brainlife.io	doi:10.25663/brainlife.pub.14	https://doi.org/10.25663/brainlife.pub.14
1_007	digital curation	3T TIM TRio MRI	Siemens	1_007 contribution to wmc datasets	wmc	brainlife.io	doi:10.25663/brainlife.pub.14	https://doi.org/10.25663/brainlife.pub.14
1_008	digital curation	3T TIM TRio MRI	Siemens	1_008 contribution to wmc datasets	wmc	brainlife.io	doi:10.25663/brainlife.pub.14	https://doi.org/10.25663/brainlife.pub.14
1_009	digital curation	3T TIM TRio MRI	Siemens	1_009 contribution to wmc datasets	wmc	brainlife.io	doi:10.25663/brainlife.pub.14	https://doi.org/10.25663/brainlife.pub.14
1_012	digital curation	3T TIM TRio MRI	Siemens	1_012 contribution to wmc datasets	wmc	brainlife.io	doi:10.25663/brainlife.pub.14	https://doi.org/10.25663/brainlife.pub.14
1_013	digital curation	3T TIM TRio MRI	Siemens	1_013 contribution to wmc datasets	wmc	brainlife.io	doi:10.25663/brainlife.pub.14	https://doi.org/10.25663/brainlife.pub.14
1_014	digital curation	3T TIM TRio MRI	Siemens	1_014 contribution to wmc datasets	wmc	brainlife.io	doi:10.25663/brainlife.pub.14	https://doi.org/10.25663/brainlife.pub.14
1_015	digital curation	3T TIM TRio MRI	Siemens	1_015 contribution to wmc datasets	wmc	brainlife.io	doi:10.25663/brainlife.pub.14	https://doi.org/10.25663/brainlife.pub.14
1_016	digital curation	3T TIM TRio MRI	Siemens	1_016 contribution to wmc datasets	wmc	brainlife.io	doi:10.25663/brainlife.pub.14	https://doi.org/10.25663/brainlife.pub.14
1_017	digital curation	3T TIM TRio MRI	Siemens	1_017 contribution to wmc datasets	wmc	brainlife.io	doi:10.25663/brainlife.pub.14	https://doi.org/10.25663/brainlife.pub.14
1_019	digital curation	3T TIM TRio MRI	Siemens	1_019 contribution to wmc datasets	wmc	brainlife.io	doi:10.25663/brainlife.pub.14	https://doi.org/10.25663/brainlife.pub.14
1_020	digital curation	3T TIM TRio MRI	Siemens	1_020 contribution to wmc datasets	wmc	brainlife.io	doi:10.25663/brainlife.pub.14	https://doi.org/10.25663/brainlife.pub.14
1_021	digital curation	3T TIM TRio MRI	Siemens	1_021 contribution to wmc datasets	wmc	brainlife.io	doi:10.25663/brainlife.pub.14	https://doi.org/10.25663/brainlife.pub.14
2_023	digital curation	3T TIM TRio MRI	Siemens	2_023 contribution to wmc datasets	wmc	brainlife.io	doi:10.25663/brainlife.pub.14	https://doi.org/10.25663/brainlife.pub.14
2_026	digital curation	3T TIM TRio MRI	Siemens	2_026 contribution to wmc datasets	wmc	brainlife.io	doi:10.25663/brainlife.pub.14	https://doi.org/10.25663/brainlife.pub.14
2_027	digital curation	3T TIM TRio MRI	Siemens	2_027 contribution to wmc datasets	wmc	brainlife.io	doi:10.25663/brainlife.pub.14	https://doi.org/10.25663/brainlife.pub.14
2_028	digital curation	3T TIM TRio MRI	Siemens	2_028 contribution to wmc datasets	wmc	brainlife.io	doi:10.25663/brainlife.pub.14	https://doi.org/10.25663/brainlife.pub.14
2_029	digital curation	3T TIM TRio MRI	Siemens	2_029 contribution to wmc datasets	wmc	brainlife.io	doi:10.25663/brainlife.pub.14	https://doi.org/10.25663/brainlife.pub.14
2_030	digital curation	3T TIM TRio MRI	Siemens	2_030 contribution to wmc datasets	wmc	brainlife.io	doi:10.25663/brainlife.pub.14	https://doi.org/10.25663/brainlife.pub.14
2_032	digital curation	3T TIM TRio MRI	Siemens	2_032 contribution to wmc datasets	wmc	brainlife.io	doi:10.25663/brainlife.pub.14	https://doi.org/10.25663/brainlife.pub.14
2_033	digital curation	3T TIM TRio MRI	Siemens	2_033 contribution to wmc datasets	wmc	brainlife.io	doi:10.25663/brainlife.pub.14	https://doi.org/10.25663/brainlife.pub.14
2_034	digital curation	3T TIM TRio MRI	Siemens	2_034 contribution to wmc datasets	wmc	brainlife.io	doi:10.25663/brainlife.pub.14	https://doi.org/10.25663/brainlife.pub.14
2_035	digital curation	3T TIM TRio MRI	Siemens	2_036 contribution to wmc datasets	wmc	brainlife.io	doi:10.25663/brainlife.pub.14	https://doi.org/10.25663/brainlife.pub.14
2_036	digital curation	3T TIM TRio MRI	Siemens	2_036 contribution to wmc datasets	wmc	brainlife.io	doi:10.25663/brainlife.pub.14	https://doi.org/10.25663/brainlife.pub.14
2_037	digital curation	3T TIM TRio MRI	Siemens	2_037 contribution to wmc datasets	wmc	brainlife.io	doi:10.25663/brainlife.pub.14	https://doi.org/10.25663/brainlife.pub.14
2_038	digital curation	3T TIM TRio MRI	Siemens	2_038 contribution to wmc datasets	wmc	brainlife.io	doi:10.25663/brainlife.pub.14	https://doi.org/10.25663/brainlife.pub.14
2_039	digital curation	3T TIM TRio MRI	Siemens	2_039 contribution to wmc datasets	wmc	brainlife.io	doi:10.25663/brainlife.pub.14	https://doi.org/10.25663/brainlife.pub.14
2_040	digital curation	3T TIM TRio MRI	Siemens	2_040 contribution to wmc datasets	wmc	brainlife.io	doi:10.25663/brainlife.pub.14	https://doi.org/10.25663/brainlife.pub.14
2_041	digital curation	3T TIM TRio MRI	Siemens	2_041 contribution to wmc datasets	wmc	brainlife.io	doi:10.25663/brainlife.pub.14	https://doi.org/10.25663/brainlife.pub.14
3_044	digital curation	3T TIM TRio MRI	Siemens	3_044 contribution to wmc datasets	wmc	brainlife.io	doi:10.25663/brainlife.pub.14	https://doi.org/10.25663/brainlife.pub.14
3_045	digital curation	3T TIM TRio MRI	Siemens	3_045 contribution to wmc datasets	wmc	brainlife.io	doi:10.25663/brainlife.pub.14	https://doi.org/10.25663/brainlife.pub.14
3_046	digital curation	3T TIM TRio MRI	Siemens	3_046 contribution to wmc datasets	wmc	brainlife.io	doi:10.25663/brainlife.pub.14	https://doi.org/10.25663/brainlife.pub.14
3_049	digital curation	3T TIM TRio MRI	Siemens	3_049 contribution to wmc datasets	wmc	brainlife.io	doi:10.25663/brainlife.pub.14	https://doi.org/10.25663/brainlife.pub.14
3_050	digital curation	3T TIM TRio MRI	Siemens	3_050 contribution to wmc datasets	wmc	brainlife.io	doi:10.25663/brainlife.pub.14	https://doi.org/10.25663/brainlife.pub.14
3_052	digital curation	3T TIM TRio MRI	Siemens	3_052 contribution to wmc datasets	wmc	brainlife.io	doi:10.25663/brainlife.pub.14	https://doi.org/10.25663/brainlife.pub.14
3_053	digital curation	3T TIM TRio MRI	Siemens	3_053 contribution to wmc datasets	wmc	brainlife.io	doi:10.25663/brainlife.pub.14	https://doi.org/10.25663/brainlife.pub.14
3_054	digital curation	3T TIM TRio MRI	Siemens	3_054 contribution to wmc datasets	wmc	brainlife.io	doi:10.25663/brainlife.pub.14	https://doi.org/10.25663/brainlife.pub.14
3_055	digital curation	3T TIM TRio MRI	Siemens	3_055 contribution to wmc datasets	wmc	brainlife.io	doi:10.25663/brainlife.pub.14	https://doi.org/10.25663/brainlife.pub.14
1_001	digital curation	3T TIM TRio MRI	Siemens	1_001 contribution to noddi datasets	noddi	brainlife.io	doi:10.25663/brainlife.pub.14	https://doi.org/10.25663/brainlife.pub.14
1_002	digital curation	3T TIM TRio MRI	Siemens	1_002 contribution to noddi datasets	noddi	brainlife.io	doi:10.25663/brainlife.pub.14	https://doi.org/10.25663/brainlife.pub.14
1_003	digital curation	3T TIM TRio MRI	Siemens	1_003 contribution to noddi datasets	noddi	brainlife.io	doi:10.25663/brainlife.pub.14	https://doi.org/10.25663/brainlife.pub.14
1_005	digital curation	3T TIM TRio MRI	Siemens	1_005 contribution to noddi datasets	noddi	brainlife.io	doi:10.25663/brainlife.pub.14	https://doi.org/10.25663/brainlife.pub.14
1_006	digital curation	3T TIM TRio MRI	Siemens	1_006 contribution to noddi datasets	noddi	brainlife.io	doi:10.25663/brainlife.pub.14	https://doi.org/10.25663/brainlife.pub.14
1_007	digital curation	3T TIM TRio MRI	Siemens	1_007 contribution to noddi datasets	noddi	brainlife.io	doi:10.25663/brainlife.pub.14	https://doi.org/10.25663/brainlife.pub.14
1_008	digital curation	3T TIM TRio MRI	Siemens	1_008 contribution to noddi datasets	noddi	brainlife.io	doi:10.25663/brainlife.pub.14	https://doi.org/10.25663/brainlife.pub.14
1_009	digital curation	3T TIM TRio MRI	Siemens	1_009 contribution to noddi datasets	noddi	brainlife.io	doi:10.25663/brainlife.pub.14	https://doi.org/10.25663/brainlife.pub.14
1_012	digital curation	3T TIM TRio MRI	Siemens	1_012 contribution to noddi datasets	noddi	brainlife.io	doi:10.25663/brainlife.pub.14	https://doi.org/10.25663/brainlife.pub.14
1_013	digital curation	3T TIM TRio MRI	Siemens	1_013 contribution to noddi datasets	noddi	brainlife.io	doi:10.25663/brainlife.pub.14	https://doi.org/10.25663/brainlife.pub.14
1_014	digital curation	3T TIM TRio MRI	Siemens	1_014 contribution to noddi datasets	noddi	brainlife.io	doi:10.25663/brainlife.pub.14	https://doi.org/10.25663/brainlife.pub.14
1_015	digital curation	3T TIM TRio MRI	Siemens	1_015 contribution to noddi datasets	noddi	brainlife.io	doi:10.25663/brainlife.pub.14	https://doi.org/10.25663/brainlife.pub.14
1_016	digital curation	3T TIM TRio MRI	Siemens	1_016 contribution to noddi datasets	noddi	brainlife.io	doi:10.25663/brainlife.pub.14	https://doi.org/10.25663/brainlife.pub.14
1_017	digital curation	3T TIM TRio MRI	Siemens	1_017 contribution to noddi datasets	noddi	brainlife.io	doi:10.25663/brainlife.pub.14	https://doi.org/10.25663/brainlife.pub.14
1_019	digital curation	3T TIM TRio MRI	Siemens	1_019 contribution to noddi datasets	noddi	brainlife.io	doi:10.25663/brainlife.pub.14	https://doi.org/10.25663/brainlife.pub.14
1_020	digital curation	3T TIM TRio MRI	Siemens	1_020 contribution to noddi datasets	noddi	brainlife.io	doi:10.25663/brainlife.pub.14	https://doi.org/10.25663/brainlife.pub.14
1_021	digital curation	3T TIM TRio MRI	Siemens	1_021 contribution to noddi datasets	noddi	brainlife.io	doi:10.25663/brainlife.pub.14	https://doi.org/10.25663/brainlife.pub.14
2_023	digital curation	3T TIM TRio MRI	Siemens	2_023 contribution to noddi datasets	noddi	brainlife.io	doi:10.25663/brainlife.pub.14	https://doi.org/10.25663/brainlife.pub.14
2_026	digital curation	3T TIM TRio MRI	Siemens	2_026 contribution to noddi datasets	noddi	brainlife.io	doi:10.25663/brainlife.pub.14	https://doi.org/10.25663/brainlife.pub.14
2_027	digital curation	3T TIM TRio MRI	Siemens	2_027 contribution to noddi datasets	noddi	brainlife.io	doi:10.25663/brainlife.pub.14	https://doi.org/10.25663/brainlife.pub.14
2_028	digital curation	3T TIM TRio MRI	Siemens	2_028 contribution to noddi datasets	noddi	brainlife.io	doi:10.25663/brainlife.pub.14	https://doi.org/10.25663/brainlife.pub.14
2_029	digital curation	3T TIM TRio MRI	Siemens	2_029 contribution to noddi datasets	noddi	brainlife.io	doi:10.25663/brainlife.pub.14	https://doi.org/10.25663/brainlife.pub.14
2_030	digital curation	3T TIM TRio MRI	Siemens	2_030 contribution to noddi datasets	noddi	brainlife.io	doi:10.25663/brainlife.pub.14	https://doi.org/10.25663/brainlife.pub.14
2_032	digital curation	3T TIM TRio MRI	Siemens	2_032 contribution to noddi datasets	noddi	brainlife.io	doi:10.25663/brainlife.pub.14	https://doi.org/10.25663/brainlife.pub.14
2_033	digital curation	3T TIM TRio MRI	Siemens	2_033 contribution to noddi datasets	noddi	brainlife.io	doi:10.25663/brainlife.pub.14	https://doi.org/10.25663/brainlife.pub.14
2_034	digital curation	3T TIM TRio MRI	Siemens	2_034 contribution to noddi datasets	noddi	brainlife.io	doi:10.25663/brainlife.pub.14	https://doi.org/10.25663/brainlife.pub.14
2_035	digital curation	3T TIM TRio MRI	Siemens	2_036 contribution to noddi datasets	noddi	brainlife.io	doi:10.25663/brainlife.pub.14	https://doi.org/10.25663/brainlife.pub.14
2_036	digital curation	3T TIM TRio MRI	Siemens	2_036 contribution to noddi datasets	noddi	brainlife.io	doi:10.25663/brainlife.pub.14	https://doi.org/10.25663/brainlife.pub.14
2_037	digital curation	3T TIM TRio MRI	Siemens	2_037 contribution to noddi datasets	noddi	brainlife.io	doi:10.25663/brainlife.pub.14	https://doi.org/10.25663/brainlife.pub.14
2_038	digital curation	3T TIM TRio MRI	Siemens	2_038 contribution to noddi datasets	noddi	brainlife.io	doi:10.25663/brainlife.pub.14	https://doi.org/10.25663/brainlife.pub.14
2_039	digital curation	3T TIM TRio MRI	Siemens	2_039 contribution to noddi datasets	noddi	brainlife.io	doi:10.25663/brainlife.pub.14	https://doi.org/10.25663/brainlife.pub.14
2_040	digital curation	3T TIM TRio MRI	Siemens	2_040 contribution to noddi datasets	noddi	brainlife.io	doi:10.25663/brainlife.pub.14	https://doi.org/10.25663/brainlife.pub.14
2_041	digital curation	3T TIM TRio MRI	Siemens	2_041 contribution to noddi datasets	noddi	brainlife.io	doi:10.25663/brainlife.pub.14	https://doi.org/10.25663/brainlife.pub.14
3_044	digital curation	3T TIM TRio MRI	Siemens	3_044 contribution to noddi datasets	noddi	brainlife.io	doi:10.25663/brainlife.pub.14	https://doi.org/10.25663/brainlife.pub.14
3_045	digital curation	3T TIM TRio MRI	Siemens	3_045 contribution to noddi datasets	noddi	brainlife.io	doi:10.25663/brainlife.pub.14	https://doi.org/10.25663/brainlife.pub.14
3_046	digital curation	3T TIM TRio MRI	Siemens	3_046 contribution to noddi datasets	noddi	brainlife.io	doi:10.25663/brainlife.pub.14	https://doi.org/10.25663/brainlife.pub.14
3_049	digital curation	3T TIM TRio MRI	Siemens	3_049 contribution to noddi datasets	noddi	brainlife.io	doi:10.25663/brainlife.pub.14	https://doi.org/10.25663/brainlife.pub.14
3_050	digital curation	3T TIM TRio MRI	Siemens	3_050 contribution to noddi datasets	noddi	brainlife.io	doi:10.25663/brainlife.pub.14	https://doi.org/10.25663/brainlife.pub.14
3_052	digital curation	3T TIM TRio MRI	Siemens	3_052 contribution to noddi datasets	noddi	brainlife.io	doi:10.25663/brainlife.pub.14	https://doi.org/10.25663/brainlife.pub.14
3_053	digital curation	3T TIM TRio MRI	Siemens	3_053 contribution to noddi datasets	noddi	brainlife.io	doi:10.25663/brainlife.pub.14	https://doi.org/10.25663/brainlife.pub.14
3_054	digital curation	3T TIM TRio MRI	Siemens	3_054 contribution to noddi datasets	noddi	brainlife.io	doi:10.25663/brainlife.pub.14	https://doi.org/10.25663/brainlife.pub.14
3_055	digital curation	3T TIM TRio MRI	Siemens	3_055 contribution to noddi datasets	noddi	brainlife.io	doi:10.25663/brainlife.pub.14	https://doi.org/10.25663/brainlife.pub.14
1_001	digital curation	3T TIM TRio MRI	Siemens	1_001 contribution to csd datasets	csd	brainlife.io	doi:10.25663/brainlife.pub.14	https://doi.org/10.25663/brainlife.pub.14
1_002	digital curation	3T TIM TRio MRI	Siemens	1_002 contribution to csd datasets	csd	brainlife.io	doi:10.25663/brainlife.pub.14	https://doi.org/10.25663/brainlife.pub.14
1_003	digital curation	3T TIM TRio MRI	Siemens	1_003 contribution to csd datasets	csd	brainlife.io	doi:10.25663/brainlife.pub.14	https://doi.org/10.25663/brainlife.pub.14
1_005	digital curation	3T TIM TRio MRI	Siemens	1_005 contribution to csd datasets	csd	brainlife.io	doi:10.25663/brainlife.pub.14	https://doi.org/10.25663/brainlife.pub.14
1_006	digital curation	3T TIM TRio MRI	Siemens	1_006 contribution to csd datasets	csd	brainlife.io	doi:10.25663/brainlife.pub.14	https://doi.org/10.25663/brainlife.pub.14
1_007	digital curation	3T TIM TRio MRI	Siemens	1_007 contribution to csd datasets	csd	brainlife.io	doi:10.25663/brainlife.pub.14	https://doi.org/10.25663/brainlife.pub.14
1_008	digital curation	3T TIM TRio MRI	Siemens	1_008 contribution to csd datasets	csd	brainlife.io	doi:10.25663/brainlife.pub.14	https://doi.org/10.25663/brainlife.pub.14
1_009	digital curation	3T TIM TRio MRI	Siemens	1_009 contribution to csd datasets	csd	brainlife.io	doi:10.25663/brainlife.pub.14	https://doi.org/10.25663/brainlife.pub.14
1_012	digital curation	3T TIM TRio MRI	Siemens	1_012 contribution to csd datasets	csd	brainlife.io	doi:10.25663/brainlife.pub.14	https://doi.org/10.25663/brainlife.pub.14
1_013	digital curation	3T TIM TRio MRI	Siemens	1_013 contribution to csd datasets	csd	brainlife.io	doi:10.25663/brainlife.pub.14	https://doi.org/10.25663/brainlife.pub.14
1_014	digital curation	3T TIM TRio MRI	Siemens	1_014 contribution to csd datasets	csd	brainlife.io	doi:10.25663/brainlife.pub.14	https://doi.org/10.25663/brainlife.pub.14
1_015	digital curation	3T TIM TRio MRI	Siemens	1_015 contribution to csd datasets	csd	brainlife.io	doi:10.25663/brainlife.pub.14	https://doi.org/10.25663/brainlife.pub.14
1_016	digital curation	3T TIM TRio MRI	Siemens	1_016 contribution to csd datasets	csd	brainlife.io	doi:10.25663/brainlife.pub.14	https://doi.org/10.25663/brainlife.pub.14
1_017	digital curation	3T TIM TRio MRI	Siemens	1_017 contribution to csd datasets	csd	brainlife.io	doi:10.25663/brainlife.pub.14	https://doi.org/10.25663/brainlife.pub.14
1_019	digital curation	3T TIM TRio MRI	Siemens	1_019 contribution to csd datasets	csd	brainlife.io	doi:10.25663/brainlife.pub.14	https://doi.org/10.25663/brainlife.pub.14
1_020	digital curation	3T TIM TRio MRI	Siemens	1_020 contribution to csd datasets	csd	brainlife.io	doi:10.25663/brainlife.pub.14	https://doi.org/10.25663/brainlife.pub.14
1_021	digital curation	3T TIM TRio MRI	Siemens	1_021 contribution to csd datasets	csd	brainlife.io	doi:10.25663/brainlife.pub.14	https://doi.org/10.25663/brainlife.pub.14
2_023	digital curation	3T TIM TRio MRI	Siemens	2_023 contribution to csd datasets	csd	brainlife.io	doi:10.25663/brainlife.pub.14	https://doi.org/10.25663/brainlife.pub.14
2_026	digital curation	3T TIM TRio MRI	Siemens	2_026 contribution to csd datasets	csd	brainlife.io	doi:10.25663/brainlife.pub.14	https://doi.org/10.25663/brainlife.pub.14
2_027	digital curation	3T TIM TRio MRI	Siemens	2_027 contribution to csd datasets	csd	brainlife.io	doi:10.25663/brainlife.pub.14	https://doi.org/10.25663/brainlife.pub.14
2_028	digital curation	3T TIM TRio MRI	Siemens	2_028 contribution to csd datasets	csd	brainlife.io	doi:10.25663/brainlife.pub.14	https://doi.org/10.25663/brainlife.pub.14
2_029	digital curation	3T TIM TRio MRI	Siemens	2_029 contribution to csd datasets	csd	brainlife.io	doi:10.25663/brainlife.pub.14	https://doi.org/10.25663/brainlife.pub.14
2_030	digital curation	3T TIM TRio MRI	Siemens	2_030 contribution to csd datasets	csd	brainlife.io	doi:10.25663/brainlife.pub.14	https://doi.org/10.25663/brainlife.pub.14
2_032	digital curation	3T TIM TRio MRI	Siemens	2_032 contribution to csd datasets	csd	brainlife.io	doi:10.25663/brainlife.pub.14	https://doi.org/10.25663/brainlife.pub.14
2_033	digital curation	3T TIM TRio MRI	Siemens	2_033 contribution to csd datasets	csd	brainlife.io	doi:10.25663/brainlife.pub.14	https://doi.org/10.25663/brainlife.pub.14
2_034	digital curation	3T TIM TRio MRI	Siemens	2_034 contribution to csd datasets	csd	brainlife.io	doi:10.25663/brainlife.pub.14	https://doi.org/10.25663/brainlife.pub.14
2_035	digital curation	3T TIM TRio MRI	Siemens	2_036 contribution to csd datasets	csd	brainlife.io	doi:10.25663/brainlife.pub.14	https://doi.org/10.25663/brainlife.pub.14
2_036	digital curation	3T TIM TRio MRI	Siemens	2_036 contribution to csd datasets	csd	brainlife.io	doi:10.25663/brainlife.pub.14	https://doi.org/10.25663/brainlife.pub.14
2_037	digital curation	3T TIM TRio MRI	Siemens	2_037 contribution to csd datasets	csd	brainlife.io	doi:10.25663/brainlife.pub.14	https://doi.org/10.25663/brainlife.pub.14
2_038	digital curation	3T TIM TRio MRI	Siemens	2_038 contribution to csd datasets	csd	brainlife.io	doi:10.25663/brainlife.pub.14	https://doi.org/10.25663/brainlife.pub.14
2_039	digital curation	3T TIM TRio MRI	Siemens	2_039 contribution to csd datasets	csd	brainlife.io	doi:10.25663/brainlife.pub.14	https://doi.org/10.25663/brainlife.pub.14
2_040	digital curation	3T TIM TRio MRI	Siemens	2_040 contribution to csd datasets	csd	brainlife.io	doi:10.25663/brainlife.pub.14	https://doi.org/10.25663/brainlife.pub.14
2_041	digital curation	3T TIM TRio MRI	Siemens	2_041 contribution to csd datasets	csd	brainlife.io	doi:10.25663/brainlife.pub.14	https://doi.org/10.25663/brainlife.pub.14
3_044	digital curation	3T TIM TRio MRI	Siemens	3_044 contribution to csd datasets	csd	brainlife.io	doi:10.25663/brainlife.pub.14	https://doi.org/10.25663/brainlife.pub.14
3_045	digital curation	3T TIM TRio MRI	Siemens	3_045 contribution to csd datasets	csd	brainlife.io	doi:10.25663/brainlife.pub.14	https://doi.org/10.25663/brainlife.pub.14
3_046	digital curation	3T TIM TRio MRI	Siemens	3_046 contribution to csd datasets	csd	brainlife.io	doi:10.25663/brainlife.pub.14	https://doi.org/10.25663/brainlife.pub.14
3_049	digital curation	3T TIM TRio MRI	Siemens	3_049 contribution to csd datasets	csd	brainlife.io	doi:10.25663/brainlife.pub.14	https://doi.org/10.25663/brainlife.pub.14
3_050	digital curation	3T TIM TRio MRI	Siemens	3_050 contribution to csd datasets	csd	brainlife.io	doi:10.25663/brainlife.pub.14	https://doi.org/10.25663/brainlife.pub.14
3_052	digital curation	3T TIM TRio MRI	Siemens	3_052 contribution to csd datasets	csd	brainlife.io	doi:10.25663/brainlife.pub.14	https://doi.org/10.25663/brainlife.pub.14
3_053	digital curation	3T TIM TRio MRI	Siemens	3_053 contribution to csd datasets	csd	brainlife.io	doi:10.25663/brainlife.pub.14	https://doi.org/10.25663/brainlife.pub.14
3_054	digital curation	3T TIM TRio MRI	Siemens	3_054 contribution to csd datasets	csd	brainlife.io	doi:10.25663/brainlife.pub.14	https://doi.org/10.25663/brainlife.pub.14
3_055	digital curation	3T TIM TRio MRI	Siemens	3_055 contribution to csd datasets	csd	brainlife.io	doi:10.25663/brainlife.pub.14	https://doi.org/10.25663/brainlife.pub.14
1_001	digital curation	3T TIM TRio MRI	Siemens	1_001 contribution to tensor datasets	tensor	brainlife.io	doi:10.25663/brainlife.pub.14	https://doi.org/10.25663/brainlife.pub.14
1_002	digital curation	3T TIM TRio MRI	Siemens	1_002 contribution to tensor datasets	tensor	brainlife.io	doi:10.25663/brainlife.pub.14	https://doi.org/10.25663/brainlife.pub.14
1_003	digital curation	3T TIM TRio MRI	Siemens	1_003 contribution to tensor datasets	tensor	brainlife.io	doi:10.25663/brainlife.pub.14	https://doi.org/10.25663/brainlife.pub.14
1_005	digital curation	3T TIM TRio MRI	Siemens	1_005 contribution to tensor datasets	tensor	brainlife.io	doi:10.25663/brainlife.pub.14	https://doi.org/10.25663/brainlife.pub.14
1_006	digital curation	3T TIM TRio MRI	Siemens	1_006 contribution to tensor datasets	tensor	brainlife.io	doi:10.25663/brainlife.pub.14	https://doi.org/10.25663/brainlife.pub.14
1_007	digital curation	3T TIM TRio MRI	Siemens	1_007 contribution to tensor datasets	tensor	brainlife.io	doi:10.25663/brainlife.pub.14	https://doi.org/10.25663/brainlife.pub.14
1_008	digital curation	3T TIM TRio MRI	Siemens	1_008 contribution to tensor datasets	tensor	brainlife.io	doi:10.25663/brainlife.pub.14	https://doi.org/10.25663/brainlife.pub.14
1_009	digital curation	3T TIM TRio MRI	Siemens	1_009 contribution to tensor datasets	tensor	brainlife.io	doi:10.25663/brainlife.pub.14	https://doi.org/10.25663/brainlife.pub.14
1_012	digital curation	3T TIM TRio MRI	Siemens	1_012 contribution to tensor datasets	tensor	brainlife.io	doi:10.25663/brainlife.pub.14	https://doi.org/10.25663/brainlife.pub.14
1_013	digital curation	3T TIM TRio MRI	Siemens	1_013 contribution to tensor datasets	tensor	brainlife.io	doi:10.25663/brainlife.pub.14	https://doi.org/10.25663/brainlife.pub.14
1_014	digital curation	3T TIM TRio MRI	Siemens	1_014 contribution to tensor datasets	tensor	brainlife.io	doi:10.25663/brainlife.pub.14	https://doi.org/10.25663/brainlife.pub.14
1_015	digital curation	3T TIM TRio MRI	Siemens	1_015 contribution to tensor datasets	tensor	brainlife.io	doi:10.25663/brainlife.pub.14	https://doi.org/10.25663/brainlife.pub.14
1_016	digital curation	3T TIM TRio MRI	Siemens	1_016 contribution to tensor datasets	tensor	brainlife.io	doi:10.25663/brainlife.pub.14	https://doi.org/10.25663/brainlife.pub.14
1_017	digital curation	3T TIM TRio MRI	Siemens	1_017 contribution to tensor datasets	tensor	brainlife.io	doi:10.25663/brainlife.pub.14	https://doi.org/10.25663/brainlife.pub.14
1_019	digital curation	3T TIM TRio MRI	Siemens	1_019 contribution to tensor datasets	tensor	brainlife.io	doi:10.25663/brainlife.pub.14	https://doi.org/10.25663/brainlife.pub.14
1_020	digital curation	3T TIM TRio MRI	Siemens	1_020 contribution to tensor datasets	tensor	brainlife.io	doi:10.25663/brainlife.pub.14	https://doi.org/10.25663/brainlife.pub.14
1_021	digital curation	3T TIM TRio MRI	Siemens	1_021 contribution to tensor datasets	tensor	brainlife.io	doi:10.25663/brainlife.pub.14	https://doi.org/10.25663/brainlife.pub.14
2_023	digital curation	3T TIM TRio MRI	Siemens	2_023 contribution to tensor datasets	tensor	brainlife.io	doi:10.25663/brainlife.pub.14	https://doi.org/10.25663/brainlife.pub.14
2_026	digital curation	3T TIM TRio MRI	Siemens	2_026 contribution to tensor datasets	tensor	brainlife.io	doi:10.25663/brainlife.pub.14	https://doi.org/10.25663/brainlife.pub.14
2_027	digital curation	3T TIM TRio MRI	Siemens	2_027 contribution to tensor datasets	tensor	brainlife.io	doi:10.25663/brainlife.pub.14	https://doi.org/10.25663/brainlife.pub.14
2_028	digital curation	3T TIM TRio MRI	Siemens	2_028 contribution to tensor datasets	tensor	brainlife.io	doi:10.25663/brainlife.pub.14	https://doi.org/10.25663/brainlife.pub.14
2_029	digital curation	3T TIM TRio MRI	Siemens	2_029 contribution to tensor datasets	tensor	brainlife.io	doi:10.25663/brainlife.pub.14	https://doi.org/10.25663/brainlife.pub.14
2_030	digital curation	3T TIM TRio MRI	Siemens	2_030 contribution to tensor datasets	tensor	brainlife.io	doi:10.25663/brainlife.pub.14	https://doi.org/10.25663/brainlife.pub.14
2_032	digital curation	3T TIM TRio MRI	Siemens	2_032 contribution to tensor datasets	tensor	brainlife.io	doi:10.25663/brainlife.pub.14	https://doi.org/10.25663/brainlife.pub.14
2_033	digital curation	3T TIM TRio MRI	Siemens	2_033 contribution to tensor datasets	tensor	brainlife.io	doi:10.25663/brainlife.pub.14	https://doi.org/10.25663/brainlife.pub.14
2_034	digital curation	3T TIM TRio MRI	Siemens	2_034 contribution to tensor datasets	tensor	brainlife.io	doi:10.25663/brainlife.pub.14	https://doi.org/10.25663/brainlife.pub.14
2_035	digital curation	3T TIM TRio MRI	Siemens	2_036 contribution to tensor datasets	tensor	brainlife.io	doi:10.25663/brainlife.pub.14	https://doi.org/10.25663/brainlife.pub.14
2_036	digital curation	3T TIM TRio MRI	Siemens	2_036 contribution to tensor datasets	tensor	brainlife.io	doi:10.25663/brainlife.pub.14	https://doi.org/10.25663/brainlife.pub.14
2_037	digital curation	3T TIM TRio MRI	Siemens	2_037 contribution to tensor datasets	tensor	brainlife.io	doi:10.25663/brainlife.pub.14	https://doi.org/10.25663/brainlife.pub.14
2_038	digital curation	3T TIM TRio MRI	Siemens	2_038 contribution to tensor datasets	tensor	brainlife.io	doi:10.25663/brainlife.pub.14	https://doi.org/10.25663/brainlife.pub.14
2_039	digital curation	3T TIM TRio MRI	Siemens	2_039 contribution to tensor datasets	tensor	brainlife.io	doi:10.25663/brainlife.pub.14	https://doi.org/10.25663/brainlife.pub.14
2_040	digital curation	3T TIM TRio MRI	Siemens	2_040 contribution to tensor datasets	tensor	brainlife.io	doi:10.25663/brainlife.pub.14	https://doi.org/10.25663/brainlife.pub.14
2_041	digital curation	3T TIM TRio MRI	Siemens	2_041 contribution to tensor datasets	tensor	brainlife.io	doi:10.25663/brainlife.pub.14	https://doi.org/10.25663/brainlife.pub.14
3_044	digital curation	3T TIM TRio MRI	Siemens	3_044 contribution to tensor datasets	tensor	brainlife.io	doi:10.25663/brainlife.pub.14	https://doi.org/10.25663/brainlife.pub.14
3_045	digital curation	3T TIM TRio MRI	Siemens	3_045 contribution to tensor datasets	tensor	brainlife.io	doi:10.25663/brainlife.pub.14	https://doi.org/10.25663/brainlife.pub.14
3_046	digital curation	3T TIM TRio MRI	Siemens	3_046 contribution to tensor datasets	tensor	brainlife.io	doi:10.25663/brainlife.pub.14	https://doi.org/10.25663/brainlife.pub.14
3_049	digital curation	3T TIM TRio MRI	Siemens	3_049 contribution to tensor datasets	tensor	brainlife.io	doi:10.25663/brainlife.pub.14	https://doi.org/10.25663/brainlife.pub.14
3_050	digital curation	3T TIM TRio MRI	Siemens	3_050 contribution to tensor datasets	tensor	brainlife.io	doi:10.25663/brainlife.pub.14	https://doi.org/10.25663/brainlife.pub.14
3_052	digital curation	3T TIM TRio MRI	Siemens	3_052 contribution to tensor datasets	tensor	brainlife.io	doi:10.25663/brainlife.pub.14	https://doi.org/10.25663/brainlife.pub.14
3_053	digital curation	3T TIM TRio MRI	Siemens	3_053 contribution to tensor datasets	tensor	brainlife.io	doi:10.25663/brainlife.pub.14	https://doi.org/10.25663/brainlife.pub.14
3_054	digital curation	3T TIM TRio MRI	Siemens	3_054 contribution to tensor datasets	tensor	brainlife.io	doi:10.25663/brainlife.pub.14	https://doi.org/10.25663/brainlife.pub.14
3_055	digital curation	3T TIM TRio MRI	Siemens	3_055 contribution to tensor datasets	tensor	brainlife.io	doi:10.25663/brainlife.pub.14	https://doi.org/10.25663/brainlife.pub.14
1_001	digital curation	3T TIM TRio MRI	Siemens	1_001 contribution to tractprofile datasets	tractprofile	brainlife.io	doi:10.25663/brainlife.pub.14	https://doi.org/10.25663/brainlife.pub.14
1_002	digital curation	3T TIM TRio MRI	Siemens	1_002 contribution to tractprofile datasets	tractprofile	brainlife.io	doi:10.25663/brainlife.pub.14	https://doi.org/10.25663/brainlife.pub.14
1_003	digital curation	3T TIM TRio MRI	Siemens	1_003 contribution to tractprofile datasets	tractprofile	brainlife.io	doi:10.25663/brainlife.pub.14	https://doi.org/10.25663/brainlife.pub.14
1_005	digital curation	3T TIM TRio MRI	Siemens	1_005 contribution to tractprofile datasets	tractprofile	brainlife.io	doi:10.25663/brainlife.pub.14	https://doi.org/10.25663/brainlife.pub.14
1_006	digital curation	3T TIM TRio MRI	Siemens	1_006 contribution to tractprofile datasets	tractprofile	brainlife.io	doi:10.25663/brainlife.pub.14	https://doi.org/10.25663/brainlife.pub.14
1_007	digital curation	3T TIM TRio MRI	Siemens	1_007 contribution to tractprofile datasets	tractprofile	brainlife.io	doi:10.25663/brainlife.pub.14	https://doi.org/10.25663/brainlife.pub.14
1_008	digital curation	3T TIM TRio MRI	Siemens	1_008 contribution to tractprofile datasets	tractprofile	brainlife.io	doi:10.25663/brainlife.pub.14	https://doi.org/10.25663/brainlife.pub.14
1_009	digital curation	3T TIM TRio MRI	Siemens	1_009 contribution to tractprofile datasets	tractprofile	brainlife.io	doi:10.25663/brainlife.pub.14	https://doi.org/10.25663/brainlife.pub.14
1_012	digital curation	3T TIM TRio MRI	Siemens	1_012 contribution to tractprofile datasets	tractprofile	brainlife.io	doi:10.25663/brainlife.pub.14	https://doi.org/10.25663/brainlife.pub.14
1_013	digital curation	3T TIM TRio MRI	Siemens	1_013 contribution to tractprofile datasets	tractprofile	brainlife.io	doi:10.25663/brainlife.pub.14	https://doi.org/10.25663/brainlife.pub.14
1_014	digital curation	3T TIM TRio MRI	Siemens	1_014 contribution to tractprofile datasets	tractprofile	brainlife.io	doi:10.25663/brainlife.pub.14	https://doi.org/10.25663/brainlife.pub.14
1_015	digital curation	3T TIM TRio MRI	Siemens	1_015 contribution to tractprofile datasets	tractprofile	brainlife.io	doi:10.25663/brainlife.pub.14	https://doi.org/10.25663/brainlife.pub.14
1_016	digital curation	3T TIM TRio MRI	Siemens	1_016 contribution to tractprofile datasets	tractprofile	brainlife.io	doi:10.25663/brainlife.pub.14	https://doi.org/10.25663/brainlife.pub.14
1_017	digital curation	3T TIM TRio MRI	Siemens	1_017 contribution to tractprofile datasets	tractprofile	brainlife.io	doi:10.25663/brainlife.pub.14	https://doi.org/10.25663/brainlife.pub.14
1_019	digital curation	3T TIM TRio MRI	Siemens	1_019 contribution to tractprofile datasets	tractprofile	brainlife.io	doi:10.25663/brainlife.pub.14	https://doi.org/10.25663/brainlife.pub.14
1_020	digital curation	3T TIM TRio MRI	Siemens	1_020 contribution to tractprofile datasets	tractprofile	brainlife.io	doi:10.25663/brainlife.pub.14	https://doi.org/10.25663/brainlife.pub.14
1_021	digital curation	3T TIM TRio MRI	Siemens	1_021 contribution to tractprofile datasets	tractprofile	brainlife.io	doi:10.25663/brainlife.pub.14	https://doi.org/10.25663/brainlife.pub.14
2_023	digital curation	3T TIM TRio MRI	Siemens	2_023 contribution to tractprofile datasets	tractprofile	brainlife.io	doi:10.25663/brainlife.pub.14	https://doi.org/10.25663/brainlife.pub.14
2_026	digital curation	3T TIM TRio MRI	Siemens	2_026 contribution to tractprofile datasets	tractprofile	brainlife.io	doi:10.25663/brainlife.pub.14	https://doi.org/10.25663/brainlife.pub.14
2_027	digital curation	3T TIM TRio MRI	Siemens	2_027 contribution to tractprofile datasets	tractprofile	brainlife.io	doi:10.25663/brainlife.pub.14	https://doi.org/10.25663/brainlife.pub.14
2_028	digital curation	3T TIM TRio MRI	Siemens	2_028 contribution to tractprofile datasets	tractprofile	brainlife.io	doi:10.25663/brainlife.pub.14	https://doi.org/10.25663/brainlife.pub.14
2_029	digital curation	3T TIM TRio MRI	Siemens	2_029 contribution to tractprofile datasets	tractprofile	brainlife.io	doi:10.25663/brainlife.pub.14	https://doi.org/10.25663/brainlife.pub.14
2_030	digital curation	3T TIM TRio MRI	Siemens	2_030 contribution to tractprofile datasets	tractprofile	brainlife.io	doi:10.25663/brainlife.pub.14	https://doi.org/10.25663/brainlife.pub.14
2_032	digital curation	3T TIM TRio MRI	Siemens	2_032 contribution to tractprofile datasets	tractprofile	brainlife.io	doi:10.25663/brainlife.pub.14	https://doi.org/10.25663/brainlife.pub.14
2_033	digital curation	3T TIM TRio MRI	Siemens	2_033 contribution to tractprofile datasets	tractprofile	brainlife.io	doi:10.25663/brainlife.pub.14	https://doi.org/10.25663/brainlife.pub.14
2_034	digital curation	3T TIM TRio MRI	Siemens	2_034 contribution to tractprofile datasets	tractprofile	brainlife.io	doi:10.25663/brainlife.pub.14	https://doi.org/10.25663/brainlife.pub.14
2_035	digital curation	3T TIM TRio MRI	Siemens	2_036 contribution to tractprofile datasets	tractprofile	brainlife.io	doi:10.25663/brainlife.pub.14	https://doi.org/10.25663/brainlife.pub.14
2_036	digital curation	3T TIM TRio MRI	Siemens	2_036 contribution to tractprofile datasets	tractprofile	brainlife.io	doi:10.25663/brainlife.pub.14	https://doi.org/10.25663/brainlife.pub.14
2_037	digital curation	3T TIM TRio MRI	Siemens	2_037 contribution to tractprofile datasets	tractprofile	brainlife.io	doi:10.25663/brainlife.pub.14	https://doi.org/10.25663/brainlife.pub.14
2_038	digital curation	3T TIM TRio MRI	Siemens	2_038 contribution to tractprofile datasets	tractprofile	brainlife.io	doi:10.25663/brainlife.pub.14	https://doi.org/10.25663/brainlife.pub.14
2_039	digital curation	3T TIM TRio MRI	Siemens	2_039 contribution to tractprofile datasets	tractprofile	brainlife.io	doi:10.25663/brainlife.pub.14	https://doi.org/10.25663/brainlife.pub.14
2_040	digital curation	3T TIM TRio MRI	Siemens	2_040 contribution to tractprofile datasets	tractprofile	brainlife.io	doi:10.25663/brainlife.pub.14	https://doi.org/10.25663/brainlife.pub.14
2_041	digital curation	3T TIM TRio MRI	Siemens	2_041 contribution to tractprofile datasets	tractprofile	brainlife.io	doi:10.25663/brainlife.pub.14	https://doi.org/10.25663/brainlife.pub.14
3_044	digital curation	3T TIM TRio MRI	Siemens	3_044 contribution to tractprofile datasets	tractprofile	brainlife.io	doi:10.25663/brainlife.pub.14	https://doi.org/10.25663/brainlife.pub.14
3_045	digital curation	3T TIM TRio MRI	Siemens	3_045 contribution to tractprofile datasets	tractprofile	brainlife.io	doi:10.25663/brainlife.pub.14	https://doi.org/10.25663/brainlife.pub.14
3_046	digital curation	3T TIM TRio MRI	Siemens	3_046 contribution to tractprofile datasets	tractprofile	brainlife.io	doi:10.25663/brainlife.pub.14	https://doi.org/10.25663/brainlife.pub.14
3_049	digital curation	3T TIM TRio MRI	Siemens	3_049 contribution to tractprofile datasets	tractprofile	brainlife.io	doi:10.25663/brainlife.pub.14	https://doi.org/10.25663/brainlife.pub.14
3_050	digital curation	3T TIM TRio MRI	Siemens	3_050 contribution to tractprofile datasets	tractprofile	brainlife.io	doi:10.25663/brainlife.pub.14	https://doi.org/10.25663/brainlife.pub.14
3_052	digital curation	3T TIM TRio MRI	Siemens	3_052 contribution to tractprofile datasets	tractprofile	brainlife.io	doi:10.25663/brainlife.pub.14	https://doi.org/10.25663/brainlife.pub.14
3_053	digital curation	3T TIM TRio MRI	Siemens	3_053 contribution to tractprofile datasets	tractprofile	brainlife.io	doi:10.25663/brainlife.pub.14	https://doi.org/10.25663/brainlife.pub.14
3_054	digital curation	3T TIM TRio MRI	Siemens	3_054 contribution to tractprofile datasets	tractprofile	brainlife.io	doi:10.25663/brainlife.pub.14	https://doi.org/10.25663/brainlife.pub.14
3_055	digital curation	3T TIM TRio MRI	Siemens	3_055 contribution to tractprofile datasets	tractprofile	brainlife.io	doi:10.25663/brainlife.pub.14	https://doi.org/10.25663/brainlife.pub.14
1_001	digital curation	3T TIM TRio MRI	Siemens	1_001 contribution to parcellation/surface datasets	parcellation/surface	brainlife.io	doi:10.25663/brainlife.pub.14	https://doi.org/10.25663/brainlife.pub.14
1_002	digital curation	3T TIM TRio MRI	Siemens	1_002 contribution to parcellation/surface datasets	parcellation/surface	brainlife.io	doi:10.25663/brainlife.pub.14	https://doi.org/10.25663/brainlife.pub.14
1_003	digital curation	3T TIM TRio MRI	Siemens	1_003 contribution to parcellation/surface datasets	parcellation/surface	brainlife.io	doi:10.25663/brainlife.pub.14	https://doi.org/10.25663/brainlife.pub.14
1_005	digital curation	3T TIM TRio MRI	Siemens	1_005 contribution to parcellation/surface datasets	parcellation/surface	brainlife.io	doi:10.25663/brainlife.pub.14	https://doi.org/10.25663/brainlife.pub.14
1_006	digital curation	3T TIM TRio MRI	Siemens	1_006 contribution to parcellation/surface datasets	parcellation/surface	brainlife.io	doi:10.25663/brainlife.pub.14	https://doi.org/10.25663/brainlife.pub.14
1_007	digital curation	3T TIM TRio MRI	Siemens	1_007 contribution to parcellation/surface datasets	parcellation/surface	brainlife.io	doi:10.25663/brainlife.pub.14	https://doi.org/10.25663/brainlife.pub.14
1_008	digital curation	3T TIM TRio MRI	Siemens	1_008 contribution to parcellation/surface datasets	parcellation/surface	brainlife.io	doi:10.25663/brainlife.pub.14	https://doi.org/10.25663/brainlife.pub.14
1_009	digital curation	3T TIM TRio MRI	Siemens	1_009 contribution to parcellation/surface datasets	parcellation/surface	brainlife.io	doi:10.25663/brainlife.pub.14	https://doi.org/10.25663/brainlife.pub.14
1_012	digital curation	3T TIM TRio MRI	Siemens	1_012 contribution to parcellation/surface datasets	parcellation/surface	brainlife.io	doi:10.25663/brainlife.pub.14	https://doi.org/10.25663/brainlife.pub.14
1_013	digital curation	3T TIM TRio MRI	Siemens	1_013 contribution to parcellation/surface datasets	parcellation/surface	brainlife.io	doi:10.25663/brainlife.pub.14	https://doi.org/10.25663/brainlife.pub.14
1_014	digital curation	3T TIM TRio MRI	Siemens	1_014 contribution to parcellation/surface datasets	parcellation/surface	brainlife.io	doi:10.25663/brainlife.pub.14	https://doi.org/10.25663/brainlife.pub.14
1_015	digital curation	3T TIM TRio MRI	Siemens	1_015 contribution to parcellation/surface datasets	parcellation/surface	brainlife.io	doi:10.25663/brainlife.pub.14	https://doi.org/10.25663/brainlife.pub.14
1_016	digital curation	3T TIM TRio MRI	Siemens	1_016 contribution to parcellation/surface datasets	parcellation/surface	brainlife.io	doi:10.25663/brainlife.pub.14	https://doi.org/10.25663/brainlife.pub.14
1_017	digital curation	3T TIM TRio MRI	Siemens	1_017 contribution to parcellation/surface datasets	parcellation/surface	brainlife.io	doi:10.25663/brainlife.pub.14	https://doi.org/10.25663/brainlife.pub.14
1_019	digital curation	3T TIM TRio MRI	Siemens	1_019 contribution to parcellation/surface datasets	parcellation/surface	brainlife.io	doi:10.25663/brainlife.pub.14	https://doi.org/10.25663/brainlife.pub.14
1_020	digital curation	3T TIM TRio MRI	Siemens	1_020 contribution to parcellation/surface datasets	parcellation/surface	brainlife.io	doi:10.25663/brainlife.pub.14	https://doi.org/10.25663/brainlife.pub.14
1_021	digital curation	3T TIM TRio MRI	Siemens	1_021 contribution to parcellation/surface datasets	parcellation/surface	brainlife.io	doi:10.25663/brainlife.pub.14	https://doi.org/10.25663/brainlife.pub.14
2_023	digital curation	3T TIM TRio MRI	Siemens	2_023 contribution to parcellation/surface datasets	parcellation/surface	brainlife.io	doi:10.25663/brainlife.pub.14	https://doi.org/10.25663/brainlife.pub.14
2_026	digital curation	3T TIM TRio MRI	Siemens	2_026 contribution to parcellation/surface datasets	parcellation/surface	brainlife.io	doi:10.25663/brainlife.pub.14	https://doi.org/10.25663/brainlife.pub.14
2_027	digital curation	3T TIM TRio MRI	Siemens	2_027 contribution to parcellation/surface datasets	parcellation/surface	brainlife.io	doi:10.25663/brainlife.pub.14	https://doi.org/10.25663/brainlife.pub.14
2_028	digital curation	3T TIM TRio MRI	Siemens	2_028 contribution to parcellation/surface datasets	parcellation/surface	brainlife.io	doi:10.25663/brainlife.pub.14	https://doi.org/10.25663/brainlife.pub.14
2_029	digital curation	3T TIM TRio MRI	Siemens	2_029 contribution to parcellation/surface datasets	parcellation/surface	brainlife.io	doi:10.25663/brainlife.pub.14	https://doi.org/10.25663/brainlife.pub.14
2_030	digital curation	3T TIM TRio MRI	Siemens	2_030 contribution to parcellation/surface datasets	parcellation/surface	brainlife.io	doi:10.25663/brainlife.pub.14	https://doi.org/10.25663/brainlife.pub.14
2_032	digital curation	3T TIM TRio MRI	Siemens	2_032 contribution to parcellation/surface datasets	parcellation/surface	brainlife.io	doi:10.25663/brainlife.pub.14	https://doi.org/10.25663/brainlife.pub.14
2_033	digital curation	3T TIM TRio MRI	Siemens	2_033 contribution to parcellation/surface datasets	parcellation/surface	brainlife.io	doi:10.25663/brainlife.pub.14	https://doi.org/10.25663/brainlife.pub.14
2_034	digital curation	3T TIM TRio MRI	Siemens	2_034 contribution to parcellation/surface datasets	parcellation/surface	brainlife.io	doi:10.25663/brainlife.pub.14	https://doi.org/10.25663/brainlife.pub.14
2_035	digital curation	3T TIM TRio MRI	Siemens	2_036 contribution to parcellation/surface datasets	parcellation/surface	brainlife.io	doi:10.25663/brainlife.pub.14	https://doi.org/10.25663/brainlife.pub.14
2_036	digital curation	3T TIM TRio MRI	Siemens	2_036 contribution to parcellation/surface datasets	parcellation/surface	brainlife.io	doi:10.25663/brainlife.pub.14	https://doi.org/10.25663/brainlife.pub.14
2_037	digital curation	3T TIM TRio MRI	Siemens	2_037 contribution to parcellation/surface datasets	parcellation/surface	brainlife.io	doi:10.25663/brainlife.pub.14	https://doi.org/10.25663/brainlife.pub.14
2_038	digital curation	3T TIM TRio MRI	Siemens	2_038 contribution to parcellation/surface datasets	parcellation/surface	brainlife.io	doi:10.25663/brainlife.pub.14	https://doi.org/10.25663/brainlife.pub.14
2_039	digital curation	3T TIM TRio MRI	Siemens	2_039 contribution to parcellation/surface datasets	parcellation/surface	brainlife.io	doi:10.25663/brainlife.pub.14	https://doi.org/10.25663/brainlife.pub.14
2_040	digital curation	3T TIM TRio MRI	Siemens	2_040 contribution to parcellation/surface datasets	parcellation/surface	brainlife.io	doi:10.25663/brainlife.pub.14	https://doi.org/10.25663/brainlife.pub.14
2_041	digital curation	3T TIM TRio MRI	Siemens	2_041 contribution to parcellation/surface datasets	parcellation/surface	brainlife.io	doi:10.25663/brainlife.pub.14	https://doi.org/10.25663/brainlife.pub.14
3_044	digital curation	3T TIM TRio MRI	Siemens	3_044 contribution to parcellation/surface datasets	parcellation/surface	brainlife.io	doi:10.25663/brainlife.pub.14	https://doi.org/10.25663/brainlife.pub.14
3_045	digital curation	3T TIM TRio MRI	Siemens	3_045 contribution to parcellation/surface datasets	parcellation/surface	brainlife.io	doi:10.25663/brainlife.pub.14	https://doi.org/10.25663/brainlife.pub.14
3_046	digital curation	3T TIM TRio MRI	Siemens	3_046 contribution to parcellation/surface datasets	parcellation/surface	brainlife.io	doi:10.25663/brainlife.pub.14	https://doi.org/10.25663/brainlife.pub.14
3_049	digital curation	3T TIM TRio MRI	Siemens	3_049 contribution to parcellation/surface datasets	parcellation/surface	brainlife.io	doi:10.25663/brainlife.pub.14	https://doi.org/10.25663/brainlife.pub.14
3_050	digital curation	3T TIM TRio MRI	Siemens	3_050 contribution to parcellation/surface datasets	parcellation/surface	brainlife.io	doi:10.25663/brainlife.pub.14	https://doi.org/10.25663/brainlife.pub.14
3_052	digital curation	3T TIM TRio MRI	Siemens	3_052 contribution to parcellation/surface datasets	parcellation/surface	brainlife.io	doi:10.25663/brainlife.pub.14	https://doi.org/10.25663/brainlife.pub.14
3_053	digital curation	3T TIM TRio MRI	Siemens	3_053 contribution to parcellation/surface datasets	parcellation/surface	brainlife.io	doi:10.25663/brainlife.pub.14	https://doi.org/10.25663/brainlife.pub.14
3_054	digital curation	3T TIM TRio MRI	Siemens	3_054 contribution to parcellation/surface datasets	parcellation/surface	brainlife.io	doi:10.25663/brainlife.pub.14	https://doi.org/10.25663/brainlife.pub.14
3_055	digital curation	3T TIM TRio MRI	Siemens	3_055 contribution to parcellation/surface datasets	parcellation/surface	brainlife.io	doi:10.25663/brainlife.pub.14	https://doi.org/10.25663/brainlife.pub.14
1_001	digital curation	3T TIM TRio MRI	Siemens	1_001 contribution to mask datasets	mask	brainlife.io	doi:10.25663/brainlife.pub.14	https://doi.org/10.25663/brainlife.pub.14
1_002	digital curation	3T TIM TRio MRI	Siemens	1_002 contribution to mask datasets	mask	brainlife.io	doi:10.25663/brainlife.pub.14	https://doi.org/10.25663/brainlife.pub.14
1_003	digital curation	3T TIM TRio MRI	Siemens	1_003 contribution to mask datasets	mask	brainlife.io	doi:10.25663/brainlife.pub.14	https://doi.org/10.25663/brainlife.pub.14
1_005	digital curation	3T TIM TRio MRI	Siemens	1_005 contribution to mask datasets	mask	brainlife.io	doi:10.25663/brainlife.pub.14	https://doi.org/10.25663/brainlife.pub.14
1_006	digital curation	3T TIM TRio MRI	Siemens	1_006 contribution to mask datasets	mask	brainlife.io	doi:10.25663/brainlife.pub.14	https://doi.org/10.25663/brainlife.pub.14
1_007	digital curation	3T TIM TRio MRI	Siemens	1_007 contribution to mask datasets	mask	brainlife.io	doi:10.25663/brainlife.pub.14	https://doi.org/10.25663/brainlife.pub.14
1_008	digital curation	3T TIM TRio MRI	Siemens	1_008 contribution to mask datasets	mask	brainlife.io	doi:10.25663/brainlife.pub.14	https://doi.org/10.25663/brainlife.pub.14
1_009	digital curation	3T TIM TRio MRI	Siemens	1_009 contribution to mask datasets	mask	brainlife.io	doi:10.25663/brainlife.pub.14	https://doi.org/10.25663/brainlife.pub.14
1_012	digital curation	3T TIM TRio MRI	Siemens	1_012 contribution to mask datasets	mask	brainlife.io	doi:10.25663/brainlife.pub.14	https://doi.org/10.25663/brainlife.pub.14
1_013	digital curation	3T TIM TRio MRI	Siemens	1_013 contribution to mask datasets	mask	brainlife.io	doi:10.25663/brainlife.pub.14	https://doi.org/10.25663/brainlife.pub.14
1_014	digital curation	3T TIM TRio MRI	Siemens	1_014 contribution to mask datasets	mask	brainlife.io	doi:10.25663/brainlife.pub.14	https://doi.org/10.25663/brainlife.pub.14
1_015	digital curation	3T TIM TRio MRI	Siemens	1_015 contribution to mask datasets	mask	brainlife.io	doi:10.25663/brainlife.pub.14	https://doi.org/10.25663/brainlife.pub.14
1_016	digital curation	3T TIM TRio MRI	Siemens	1_016 contribution to mask datasets	mask	brainlife.io	doi:10.25663/brainlife.pub.14	https://doi.org/10.25663/brainlife.pub.14
1_017	digital curation	3T TIM TRio MRI	Siemens	1_017 contribution to mask datasets	mask	brainlife.io	doi:10.25663/brainlife.pub.14	https://doi.org/10.25663/brainlife.pub.14
1_019	digital curation	3T TIM TRio MRI	Siemens	1_019 contribution to mask datasets	mask	brainlife.io	doi:10.25663/brainlife.pub.14	https://doi.org/10.25663/brainlife.pub.14
1_020	digital curation	3T TIM TRio MRI	Siemens	1_020 contribution to mask datasets	mask	brainlife.io	doi:10.25663/brainlife.pub.14	https://doi.org/10.25663/brainlife.pub.14
1_021	digital curation	3T TIM TRio MRI	Siemens	1_021 contribution to mask datasets	mask	brainlife.io	doi:10.25663/brainlife.pub.14	https://doi.org/10.25663/brainlife.pub.14
2_023	digital curation	3T TIM TRio MRI	Siemens	2_023 contribution to mask datasets	mask	brainlife.io	doi:10.25663/brainlife.pub.14	https://doi.org/10.25663/brainlife.pub.14
2_026	digital curation	3T TIM TRio MRI	Siemens	2_026 contribution to mask datasets	mask	brainlife.io	doi:10.25663/brainlife.pub.14	https://doi.org/10.25663/brainlife.pub.14
2_027	digital curation	3T TIM TRio MRI	Siemens	2_027 contribution to mask datasets	mask	brainlife.io	doi:10.25663/brainlife.pub.14	https://doi.org/10.25663/brainlife.pub.14
2_028	digital curation	3T TIM TRio MRI	Siemens	2_028 contribution to mask datasets	mask	brainlife.io	doi:10.25663/brainlife.pub.14	https://doi.org/10.25663/brainlife.pub.14
2_029	digital curation	3T TIM TRio MRI	Siemens	2_029 contribution to mask datasets	mask	brainlife.io	doi:10.25663/brainlife.pub.14	https://doi.org/10.25663/brainlife.pub.14
2_030	digital curation	3T TIM TRio MRI	Siemens	2_030 contribution to mask datasets	mask	brainlife.io	doi:10.25663/brainlife.pub.14	https://doi.org/10.25663/brainlife.pub.14
2_032	digital curation	3T TIM TRio MRI	Siemens	2_032 contribution to mask datasets	mask	brainlife.io	doi:10.25663/brainlife.pub.14	https://doi.org/10.25663/brainlife.pub.14
2_033	digital curation	3T TIM TRio MRI	Siemens	2_033 contribution to mask datasets	mask	brainlife.io	doi:10.25663/brainlife.pub.14	https://doi.org/10.25663/brainlife.pub.14
2_034	digital curation	3T TIM TRio MRI	Siemens	2_034 contribution to mask datasets	mask	brainlife.io	doi:10.25663/brainlife.pub.14	https://doi.org/10.25663/brainlife.pub.14
2_035	digital curation	3T TIM TRio MRI	Siemens	2_036 contribution to mask datasets	mask	brainlife.io	doi:10.25663/brainlife.pub.14	https://doi.org/10.25663/brainlife.pub.14
2_036	digital curation	3T TIM TRio MRI	Siemens	2_036 contribution to mask datasets	mask	brainlife.io	doi:10.25663/brainlife.pub.14	https://doi.org/10.25663/brainlife.pub.14
2_037	digital curation	3T TIM TRio MRI	Siemens	2_037 contribution to mask datasets	mask	brainlife.io	doi:10.25663/brainlife.pub.14	https://doi.org/10.25663/brainlife.pub.14
2_038	digital curation	3T TIM TRio MRI	Siemens	2_038 contribution to mask datasets	mask	brainlife.io	doi:10.25663/brainlife.pub.14	https://doi.org/10.25663/brainlife.pub.14
2_039	digital curation	3T TIM TRio MRI	Siemens	2_039 contribution to mask datasets	mask	brainlife.io	doi:10.25663/brainlife.pub.14	https://doi.org/10.25663/brainlife.pub.14
2_040	digital curation	3T TIM TRio MRI	Siemens	2_040 contribution to mask datasets	mask	brainlife.io	doi:10.25663/brainlife.pub.14	https://doi.org/10.25663/brainlife.pub.14
2_041	digital curation	3T TIM TRio MRI	Siemens	2_041 contribution to mask datasets	mask	brainlife.io	doi:10.25663/brainlife.pub.14	https://doi.org/10.25663/brainlife.pub.14
3_044	digital curation	3T TIM TRio MRI	Siemens	3_044 contribution to mask datasets	mask	brainlife.io	doi:10.25663/brainlife.pub.14	https://doi.org/10.25663/brainlife.pub.14
3_045	digital curation	3T TIM TRio MRI	Siemens	3_045 contribution to mask datasets	mask	brainlife.io	doi:10.25663/brainlife.pub.14	https://doi.org/10.25663/brainlife.pub.14
3_046	digital curation	3T TIM TRio MRI	Siemens	3_046 contribution to mask datasets	mask	brainlife.io	doi:10.25663/brainlife.pub.14	https://doi.org/10.25663/brainlife.pub.14
3_049	digital curation	3T TIM TRio MRI	Siemens	3_049 contribution to mask datasets	mask	brainlife.io	doi:10.25663/brainlife.pub.14	https://doi.org/10.25663/brainlife.pub.14
3_050	digital curation	3T TIM TRio MRI	Siemens	3_050 contribution to mask datasets	mask	brainlife.io	doi:10.25663/brainlife.pub.14	https://doi.org/10.25663/brainlife.pub.14
3_052	digital curation	3T TIM TRio MRI	Siemens	3_052 contribution to mask datasets	mask	brainlife.io	doi:10.25663/brainlife.pub.14	https://doi.org/10.25663/brainlife.pub.14
3_053	digital curation	3T TIM TRio MRI	Siemens	3_053 contribution to mask datasets	mask	brainlife.io	doi:10.25663/brainlife.pub.14	https://doi.org/10.25663/brainlife.pub.14
3_054	digital curation	3T TIM TRio MRI	Siemens	3_054 contribution to mask datasets	mask	brainlife.io	doi:10.25663/brainlife.pub.14	https://doi.org/10.25663/brainlife.pub.14
3_055	digital curation	3T TIM TRio MRI	Siemens	3_055 contribution to mask datasets	mask	brainlife.io	doi:10.25663/brainlife.pub.14	https://doi.org/10.25663/brainlife.pub.14
1_001	digital curation	3T TIM TRio MRI	Siemens	1_001 contribution to warp datasets	warp	brainlife.io	doi:10.25663/brainlife.pub.14	https://doi.org/10.25663/brainlife.pub.14
1_002	digital curation	3T TIM TRio MRI	Siemens	1_002 contribution to warp datasets	warp	brainlife.io	doi:10.25663/brainlife.pub.14	https://doi.org/10.25663/brainlife.pub.14
1_003	digital curation	3T TIM TRio MRI	Siemens	1_003 contribution to warp datasets	warp	brainlife.io	doi:10.25663/brainlife.pub.14	https://doi.org/10.25663/brainlife.pub.14
1_005	digital curation	3T TIM TRio MRI	Siemens	1_005 contribution to warp datasets	warp	brainlife.io	doi:10.25663/brainlife.pub.14	https://doi.org/10.25663/brainlife.pub.14
1_006	digital curation	3T TIM TRio MRI	Siemens	1_006 contribution to warp datasets	warp	brainlife.io	doi:10.25663/brainlife.pub.14	https://doi.org/10.25663/brainlife.pub.14
1_007	digital curation	3T TIM TRio MRI	Siemens	1_007 contribution to warp datasets	warp	brainlife.io	doi:10.25663/brainlife.pub.14	https://doi.org/10.25663/brainlife.pub.14
1_008	digital curation	3T TIM TRio MRI	Siemens	1_008 contribution to warp datasets	warp	brainlife.io	doi:10.25663/brainlife.pub.14	https://doi.org/10.25663/brainlife.pub.14
1_009	digital curation	3T TIM TRio MRI	Siemens	1_009 contribution to warp datasets	warp	brainlife.io	doi:10.25663/brainlife.pub.14	https://doi.org/10.25663/brainlife.pub.14
1_012	digital curation	3T TIM TRio MRI	Siemens	1_012 contribution to warp datasets	warp	brainlife.io	doi:10.25663/brainlife.pub.14	https://doi.org/10.25663/brainlife.pub.14
1_013	digital curation	3T TIM TRio MRI	Siemens	1_013 contribution to warp datasets	warp	brainlife.io	doi:10.25663/brainlife.pub.14	https://doi.org/10.25663/brainlife.pub.14
1_014	digital curation	3T TIM TRio MRI	Siemens	1_014 contribution to warp datasets	warp	brainlife.io	doi:10.25663/brainlife.pub.14	https://doi.org/10.25663/brainlife.pub.14
1_015	digital curation	3T TIM TRio MRI	Siemens	1_015 contribution to warp datasets	warp	brainlife.io	doi:10.25663/brainlife.pub.14	https://doi.org/10.25663/brainlife.pub.14
1_016	digital curation	3T TIM TRio MRI	Siemens	1_016 contribution to warp datasets	warp	brainlife.io	doi:10.25663/brainlife.pub.14	https://doi.org/10.25663/brainlife.pub.14
1_017	digital curation	3T TIM TRio MRI	Siemens	1_017 contribution to warp datasets	warp	brainlife.io	doi:10.25663/brainlife.pub.14	https://doi.org/10.25663/brainlife.pub.14
1_019	digital curation	3T TIM TRio MRI	Siemens	1_019 contribution to warp datasets	warp	brainlife.io	doi:10.25663/brainlife.pub.14	https://doi.org/10.25663/brainlife.pub.14
1_020	digital curation	3T TIM TRio MRI	Siemens	1_020 contribution to warp datasets	warp	brainlife.io	doi:10.25663/brainlife.pub.14	https://doi.org/10.25663/brainlife.pub.14
1_021	digital curation	3T TIM TRio MRI	Siemens	1_021 contribution to warp datasets	warp	brainlife.io	doi:10.25663/brainlife.pub.14	https://doi.org/10.25663/brainlife.pub.14
2_023	digital curation	3T TIM TRio MRI	Siemens	2_023 contribution to warp datasets	warp	brainlife.io	doi:10.25663/brainlife.pub.14	https://doi.org/10.25663/brainlife.pub.14
2_026	digital curation	3T TIM TRio MRI	Siemens	2_026 contribution to warp datasets	warp	brainlife.io	doi:10.25663/brainlife.pub.14	https://doi.org/10.25663/brainlife.pub.14
2_027	digital curation	3T TIM TRio MRI	Siemens	2_027 contribution to warp datasets	warp	brainlife.io	doi:10.25663/brainlife.pub.14	https://doi.org/10.25663/brainlife.pub.14
2_028	digital curation	3T TIM TRio MRI	Siemens	2_028 contribution to warp datasets	warp	brainlife.io	doi:10.25663/brainlife.pub.14	https://doi.org/10.25663/brainlife.pub.14
2_029	digital curation	3T TIM TRio MRI	Siemens	2_029 contribution to warp datasets	warp	brainlife.io	doi:10.25663/brainlife.pub.14	https://doi.org/10.25663/brainlife.pub.14
2_030	digital curation	3T TIM TRio MRI	Siemens	2_030 contribution to warp datasets	warp	brainlife.io	doi:10.25663/brainlife.pub.14	https://doi.org/10.25663/brainlife.pub.14
2_032	digital curation	3T TIM TRio MRI	Siemens	2_032 contribution to warp datasets	warp	brainlife.io	doi:10.25663/brainlife.pub.14	https://doi.org/10.25663/brainlife.pub.14
2_033	digital curation	3T TIM TRio MRI	Siemens	2_033 contribution to warp datasets	warp	brainlife.io	doi:10.25663/brainlife.pub.14	https://doi.org/10.25663/brainlife.pub.14
2_034	digital curation	3T TIM TRio MRI	Siemens	2_034 contribution to warp datasets	warp	brainlife.io	doi:10.25663/brainlife.pub.14	https://doi.org/10.25663/brainlife.pub.14
2_035	digital curation	3T TIM TRio MRI	Siemens	2_036 contribution to warp datasets	warp	brainlife.io	doi:10.25663/brainlife.pub.14	https://doi.org/10.25663/brainlife.pub.14
2_036	digital curation	3T TIM TRio MRI	Siemens	2_036 contribution to warp datasets	warp	brainlife.io	doi:10.25663/brainlife.pub.14	https://doi.org/10.25663/brainlife.pub.14
2_037	digital curation	3T TIM TRio MRI	Siemens	2_037 contribution to warp datasets	warp	brainlife.io	doi:10.25663/brainlife.pub.14	https://doi.org/10.25663/brainlife.pub.14
2_038	digital curation	3T TIM TRio MRI	Siemens	2_038 contribution to warp datasets	warp	brainlife.io	doi:10.25663/brainlife.pub.14	https://doi.org/10.25663/brainlife.pub.14
2_039	digital curation	3T TIM TRio MRI	Siemens	2_039 contribution to warp datasets	warp	brainlife.io	doi:10.25663/brainlife.pub.14	https://doi.org/10.25663/brainlife.pub.14
2_040	digital curation	3T TIM TRio MRI	Siemens	2_040 contribution to warp datasets	warp	brainlife.io	doi:10.25663/brainlife.pub.14	https://doi.org/10.25663/brainlife.pub.14
2_041	digital curation	3T TIM TRio MRI	Siemens	2_041 contribution to warp datasets	warp	brainlife.io	doi:10.25663/brainlife.pub.14	https://doi.org/10.25663/brainlife.pub.14
3_044	digital curation	3T TIM TRio MRI	Siemens	3_044 contribution to warp datasets	warp	brainlife.io	doi:10.25663/brainlife.pub.14	https://doi.org/10.25663/brainlife.pub.14
3_045	digital curation	3T TIM TRio MRI	Siemens	3_045 contribution to warp datasets	warp	brainlife.io	doi:10.25663/brainlife.pub.14	https://doi.org/10.25663/brainlife.pub.14
3_046	digital curation	3T TIM TRio MRI	Siemens	3_046 contribution to warp datasets	warp	brainlife.io	doi:10.25663/brainlife.pub.14	https://doi.org/10.25663/brainlife.pub.14
3_049	digital curation	3T TIM TRio MRI	Siemens	3_049 contribution to warp datasets	warp	brainlife.io	doi:10.25663/brainlife.pub.14	https://doi.org/10.25663/brainlife.pub.14
3_050	digital curation	3T TIM TRio MRI	Siemens	3_050 contribution to warp datasets	warp	brainlife.io	doi:10.25663/brainlife.pub.14	https://doi.org/10.25663/brainlife.pub.14
3_052	digital curation	3T TIM TRio MRI	Siemens	3_052 contribution to warp datasets	warp	brainlife.io	doi:10.25663/brainlife.pub.14	https://doi.org/10.25663/brainlife.pub.14
3_053	digital curation	3T TIM TRio MRI	Siemens	3_053 contribution to warp datasets	warp	brainlife.io	doi:10.25663/brainlife.pub.14	https://doi.org/10.25663/brainlife.pub.14
3_054	digital curation	3T TIM TRio MRI	Siemens	3_054 contribution to warp datasets	warp	brainlife.io	doi:10.25663/brainlife.pub.14	https://doi.org/10.25663/brainlife.pub.14
3_055	digital curation	3T TIM TRio MRI	Siemens	3_055 contribution to warp datasets	warp	brainlife.io	doi:10.25663/brainlife.pub.14	https://doi.org/10.25663/brainlife.pub.14
1_001	digital curation	3T TIM TRio MRI	Siemens	1_001 contribution to freesurfer datasets	freesurfer	brainlife.io	doi:10.25663/brainlife.pub.14	https://doi.org/10.25663/brainlife.pub.14
1_002	digital curation	3T TIM TRio MRI	Siemens	1_002 contribution to freesurfer datasets	freesurfer	brainlife.io	doi:10.25663/brainlife.pub.14	https://doi.org/10.25663/brainlife.pub.14
1_003	digital curation	3T TIM TRio MRI	Siemens	1_003 contribution to freesurfer datasets	freesurfer	brainlife.io	doi:10.25663/brainlife.pub.14	https://doi.org/10.25663/brainlife.pub.14
1_005	digital curation	3T TIM TRio MRI	Siemens	1_005 contribution to freesurfer datasets	freesurfer	brainlife.io	doi:10.25663/brainlife.pub.14	https://doi.org/10.25663/brainlife.pub.14
1_006	digital curation	3T TIM TRio MRI	Siemens	1_006 contribution to freesurfer datasets	freesurfer	brainlife.io	doi:10.25663/brainlife.pub.14	https://doi.org/10.25663/brainlife.pub.14
1_007	digital curation	3T TIM TRio MRI	Siemens	1_007 contribution to freesurfer datasets	freesurfer	brainlife.io	doi:10.25663/brainlife.pub.14	https://doi.org/10.25663/brainlife.pub.14
1_008	digital curation	3T TIM TRio MRI	Siemens	1_008 contribution to freesurfer datasets	freesurfer	brainlife.io	doi:10.25663/brainlife.pub.14	https://doi.org/10.25663/brainlife.pub.14
1_009	digital curation	3T TIM TRio MRI	Siemens	1_009 contribution to freesurfer datasets	freesurfer	brainlife.io	doi:10.25663/brainlife.pub.14	https://doi.org/10.25663/brainlife.pub.14
1_012	digital curation	3T TIM TRio MRI	Siemens	1_012 contribution to freesurfer datasets	freesurfer	brainlife.io	doi:10.25663/brainlife.pub.14	https://doi.org/10.25663/brainlife.pub.14
1_013	digital curation	3T TIM TRio MRI	Siemens	1_013 contribution to freesurfer datasets	freesurfer	brainlife.io	doi:10.25663/brainlife.pub.14	https://doi.org/10.25663/brainlife.pub.14
1_014	digital curation	3T TIM TRio MRI	Siemens	1_014 contribution to freesurfer datasets	freesurfer	brainlife.io	doi:10.25663/brainlife.pub.14	https://doi.org/10.25663/brainlife.pub.14
1_015	digital curation	3T TIM TRio MRI	Siemens	1_015 contribution to freesurfer datasets	freesurfer	brainlife.io	doi:10.25663/brainlife.pub.14	https://doi.org/10.25663/brainlife.pub.14
1_016	digital curation	3T TIM TRio MRI	Siemens	1_016 contribution to freesurfer datasets	freesurfer	brainlife.io	doi:10.25663/brainlife.pub.14	https://doi.org/10.25663/brainlife.pub.14
1_017	digital curation	3T TIM TRio MRI	Siemens	1_017 contribution to freesurfer datasets	freesurfer	brainlife.io	doi:10.25663/brainlife.pub.14	https://doi.org/10.25663/brainlife.pub.14
1_019	digital curation	3T TIM TRio MRI	Siemens	1_019 contribution to freesurfer datasets	freesurfer	brainlife.io	doi:10.25663/brainlife.pub.14	https://doi.org/10.25663/brainlife.pub.14
1_020	digital curation	3T TIM TRio MRI	Siemens	1_020 contribution to freesurfer datasets	freesurfer	brainlife.io	doi:10.25663/brainlife.pub.14	https://doi.org/10.25663/brainlife.pub.14
1_021	digital curation	3T TIM TRio MRI	Siemens	1_021 contribution to freesurfer datasets	freesurfer	brainlife.io	doi:10.25663/brainlife.pub.14	https://doi.org/10.25663/brainlife.pub.14
2_023	digital curation	3T TIM TRio MRI	Siemens	2_023 contribution to freesurfer datasets	freesurfer	brainlife.io	doi:10.25663/brainlife.pub.14	https://doi.org/10.25663/brainlife.pub.14
2_026	digital curation	3T TIM TRio MRI	Siemens	2_026 contribution to freesurfer datasets	freesurfer	brainlife.io	doi:10.25663/brainlife.pub.14	https://doi.org/10.25663/brainlife.pub.14
2_027	digital curation	3T TIM TRio MRI	Siemens	2_027 contribution to freesurfer datasets	freesurfer	brainlife.io	doi:10.25663/brainlife.pub.14	https://doi.org/10.25663/brainlife.pub.14
2_028	digital curation	3T TIM TRio MRI	Siemens	2_028 contribution to freesurfer datasets	freesurfer	brainlife.io	doi:10.25663/brainlife.pub.14	https://doi.org/10.25663/brainlife.pub.14
2_029	digital curation	3T TIM TRio MRI	Siemens	2_029 contribution to freesurfer datasets	freesurfer	brainlife.io	doi:10.25663/brainlife.pub.14	https://doi.org/10.25663/brainlife.pub.14
2_030	digital curation	3T TIM TRio MRI	Siemens	2_030 contribution to freesurfer datasets	freesurfer	brainlife.io	doi:10.25663/brainlife.pub.14	https://doi.org/10.25663/brainlife.pub.14
2_032	digital curation	3T TIM TRio MRI	Siemens	2_032 contribution to freesurfer datasets	freesurfer	brainlife.io	doi:10.25663/brainlife.pub.14	https://doi.org/10.25663/brainlife.pub.14
2_033	digital curation	3T TIM TRio MRI	Siemens	2_033 contribution to freesurfer datasets	freesurfer	brainlife.io	doi:10.25663/brainlife.pub.14	https://doi.org/10.25663/brainlife.pub.14
2_034	digital curation	3T TIM TRio MRI	Siemens	2_034 contribution to freesurfer datasets	freesurfer	brainlife.io	doi:10.25663/brainlife.pub.14	https://doi.org/10.25663/brainlife.pub.14
2_035	digital curation	3T TIM TRio MRI	Siemens	2_036 contribution to freesurfer datasets	freesurfer	brainlife.io	doi:10.25663/brainlife.pub.14	https://doi.org/10.25663/brainlife.pub.14
2_036	digital curation	3T TIM TRio MRI	Siemens	2_036 contribution to freesurfer datasets	freesurfer	brainlife.io	doi:10.25663/brainlife.pub.14	https://doi.org/10.25663/brainlife.pub.14
2_037	digital curation	3T TIM TRio MRI	Siemens	2_037 contribution to freesurfer datasets	freesurfer	brainlife.io	doi:10.25663/brainlife.pub.14	https://doi.org/10.25663/brainlife.pub.14
2_038	digital curation	3T TIM TRio MRI	Siemens	2_038 contribution to freesurfer datasets	freesurfer	brainlife.io	doi:10.25663/brainlife.pub.14	https://doi.org/10.25663/brainlife.pub.14
2_039	digital curation	3T TIM TRio MRI	Siemens	2_039 contribution to freesurfer datasets	freesurfer	brainlife.io	doi:10.25663/brainlife.pub.14	https://doi.org/10.25663/brainlife.pub.14
2_040	digital curation	3T TIM TRio MRI	Siemens	2_040 contribution to freesurfer datasets	freesurfer	brainlife.io	doi:10.25663/brainlife.pub.14	https://doi.org/10.25663/brainlife.pub.14
2_041	digital curation	3T TIM TRio MRI	Siemens	2_041 contribution to freesurfer datasets	freesurfer	brainlife.io	doi:10.25663/brainlife.pub.14	https://doi.org/10.25663/brainlife.pub.14
3_044	digital curation	3T TIM TRio MRI	Siemens	3_044 contribution to freesurfer datasets	freesurfer	brainlife.io	doi:10.25663/brainlife.pub.14	https://doi.org/10.25663/brainlife.pub.14
3_045	digital curation	3T TIM TRio MRI	Siemens	3_045 contribution to freesurfer datasets	freesurfer	brainlife.io	doi:10.25663/brainlife.pub.14	https://doi.org/10.25663/brainlife.pub.14
3_046	digital curation	3T TIM TRio MRI	Siemens	3_046 contribution to freesurfer datasets	freesurfer	brainlife.io	doi:10.25663/brainlife.pub.14	https://doi.org/10.25663/brainlife.pub.14
3_049	digital curation	3T TIM TRio MRI	Siemens	3_049 contribution to freesurfer datasets	freesurfer	brainlife.io	doi:10.25663/brainlife.pub.14	https://doi.org/10.25663/brainlife.pub.14
3_050	digital curation	3T TIM TRio MRI	Siemens	3_050 contribution to freesurfer datasets	freesurfer	brainlife.io	doi:10.25663/brainlife.pub.14	https://doi.org/10.25663/brainlife.pub.14
3_052	digital curation	3T TIM TRio MRI	Siemens	3_052 contribution to freesurfer datasets	freesurfer	brainlife.io	doi:10.25663/brainlife.pub.14	https://doi.org/10.25663/brainlife.pub.14
3_053	digital curation	3T TIM TRio MRI	Siemens	3_053 contribution to freesurfer datasets	freesurfer	brainlife.io	doi:10.25663/brainlife.pub.14	https://doi.org/10.25663/brainlife.pub.14
3_054	digital curation	3T TIM TRio MRI	Siemens	3_054 contribution to freesurfer datasets	freesurfer	brainlife.io	doi:10.25663/brainlife.pub.14	https://doi.org/10.25663/brainlife.pub.14
3_055	digital curation	3T TIM TRio MRI	Siemens	3_055 contribution to freesurfer datasets	freesurfer	brainlife.io	doi:10.25663/brainlife.pub.14	https://doi.org/10.25663/brainlife.pub.14
1_001	digital curation	3T TIM TRio MRI	Siemens	1_001 contribution to parcellation/volume datasets	parcellation/volume	brainlife.io	doi:10.25663/brainlife.pub.14	https://doi.org/10.25663/brainlife.pub.14
1_002	digital curation	3T TIM TRio MRI	Siemens	1_002 contribution to parcellation/volume datasets	parcellation/volume	brainlife.io	doi:10.25663/brainlife.pub.14	https://doi.org/10.25663/brainlife.pub.14
1_003	digital curation	3T TIM TRio MRI	Siemens	1_003 contribution to parcellation/volume datasets	parcellation/volume	brainlife.io	doi:10.25663/brainlife.pub.14	https://doi.org/10.25663/brainlife.pub.14
1_005	digital curation	3T TIM TRio MRI	Siemens	1_005 contribution to parcellation/volume datasets	parcellation/volume	brainlife.io	doi:10.25663/brainlife.pub.14	https://doi.org/10.25663/brainlife.pub.14
1_006	digital curation	3T TIM TRio MRI	Siemens	1_006 contribution to parcellation/volume datasets	parcellation/volume	brainlife.io	doi:10.25663/brainlife.pub.14	https://doi.org/10.25663/brainlife.pub.14
1_007	digital curation	3T TIM TRio MRI	Siemens	1_007 contribution to parcellation/volume datasets	parcellation/volume	brainlife.io	doi:10.25663/brainlife.pub.14	https://doi.org/10.25663/brainlife.pub.14
1_008	digital curation	3T TIM TRio MRI	Siemens	1_008 contribution to parcellation/volume datasets	parcellation/volume	brainlife.io	doi:10.25663/brainlife.pub.14	https://doi.org/10.25663/brainlife.pub.14
1_009	digital curation	3T TIM TRio MRI	Siemens	1_009 contribution to parcellation/volume datasets	parcellation/volume	brainlife.io	doi:10.25663/brainlife.pub.14	https://doi.org/10.25663/brainlife.pub.14
1_012	digital curation	3T TIM TRio MRI	Siemens	1_012 contribution to parcellation/volume datasets	parcellation/volume	brainlife.io	doi:10.25663/brainlife.pub.14	https://doi.org/10.25663/brainlife.pub.14
1_013	digital curation	3T TIM TRio MRI	Siemens	1_013 contribution to parcellation/volume datasets	parcellation/volume	brainlife.io	doi:10.25663/brainlife.pub.14	https://doi.org/10.25663/brainlife.pub.14
1_014	digital curation	3T TIM TRio MRI	Siemens	1_014 contribution to parcellation/volume datasets	parcellation/volume	brainlife.io	doi:10.25663/brainlife.pub.14	https://doi.org/10.25663/brainlife.pub.14
1_015	digital curation	3T TIM TRio MRI	Siemens	1_015 contribution to parcellation/volume datasets	parcellation/volume	brainlife.io	doi:10.25663/brainlife.pub.14	https://doi.org/10.25663/brainlife.pub.14
1_016	digital curation	3T TIM TRio MRI	Siemens	1_016 contribution to parcellation/volume datasets	parcellation/volume	brainlife.io	doi:10.25663/brainlife.pub.14	https://doi.org/10.25663/brainlife.pub.14
1_017	digital curation	3T TIM TRio MRI	Siemens	1_017 contribution to parcellation/volume datasets	parcellation/volume	brainlife.io	doi:10.25663/brainlife.pub.14	https://doi.org/10.25663/brainlife.pub.14
1_019	digital curation	3T TIM TRio MRI	Siemens	1_019 contribution to parcellation/volume datasets	parcellation/volume	brainlife.io	doi:10.25663/brainlife.pub.14	https://doi.org/10.25663/brainlife.pub.14
1_020	digital curation	3T TIM TRio MRI	Siemens	1_020 contribution to parcellation/volume datasets	parcellation/volume	brainlife.io	doi:10.25663/brainlife.pub.14	https://doi.org/10.25663/brainlife.pub.14
1_021	digital curation	3T TIM TRio MRI	Siemens	1_021 contribution to parcellation/volume datasets	parcellation/volume	brainlife.io	doi:10.25663/brainlife.pub.14	https://doi.org/10.25663/brainlife.pub.14
2_023	digital curation	3T TIM TRio MRI	Siemens	2_023 contribution to parcellation/volume datasets	parcellation/volume	brainlife.io	doi:10.25663/brainlife.pub.14	https://doi.org/10.25663/brainlife.pub.14
2_026	digital curation	3T TIM TRio MRI	Siemens	2_026 contribution to parcellation/volume datasets	parcellation/volume	brainlife.io	doi:10.25663/brainlife.pub.14	https://doi.org/10.25663/brainlife.pub.14
2_027	digital curation	3T TIM TRio MRI	Siemens	2_027 contribution to parcellation/volume datasets	parcellation/volume	brainlife.io	doi:10.25663/brainlife.pub.14	https://doi.org/10.25663/brainlife.pub.14
2_028	digital curation	3T TIM TRio MRI	Siemens	2_028 contribution to parcellation/volume datasets	parcellation/volume	brainlife.io	doi:10.25663/brainlife.pub.14	https://doi.org/10.25663/brainlife.pub.14
2_029	digital curation	3T TIM TRio MRI	Siemens	2_029 contribution to parcellation/volume datasets	parcellation/volume	brainlife.io	doi:10.25663/brainlife.pub.14	https://doi.org/10.25663/brainlife.pub.14
2_030	digital curation	3T TIM TRio MRI	Siemens	2_030 contribution to parcellation/volume datasets	parcellation/volume	brainlife.io	doi:10.25663/brainlife.pub.14	https://doi.org/10.25663/brainlife.pub.14
2_032	digital curation	3T TIM TRio MRI	Siemens	2_032 contribution to parcellation/volume datasets	parcellation/volume	brainlife.io	doi:10.25663/brainlife.pub.14	https://doi.org/10.25663/brainlife.pub.14
2_033	digital curation	3T TIM TRio MRI	Siemens	2_033 contribution to parcellation/volume datasets	parcellation/volume	brainlife.io	doi:10.25663/brainlife.pub.14	https://doi.org/10.25663/brainlife.pub.14
2_034	digital curation	3T TIM TRio MRI	Siemens	2_034 contribution to parcellation/volume datasets	parcellation/volume	brainlife.io	doi:10.25663/brainlife.pub.14	https://doi.org/10.25663/brainlife.pub.14
2_035	digital curation	3T TIM TRio MRI	Siemens	2_036 contribution to parcellation/volume datasets	parcellation/volume	brainlife.io	doi:10.25663/brainlife.pub.14	https://doi.org/10.25663/brainlife.pub.14
2_036	digital curation	3T TIM TRio MRI	Siemens	2_036 contribution to parcellation/volume datasets	parcellation/volume	brainlife.io	doi:10.25663/brainlife.pub.14	https://doi.org/10.25663/brainlife.pub.14
2_037	digital curation	3T TIM TRio MRI	Siemens	2_037 contribution to parcellation/volume datasets	parcellation/volume	brainlife.io	doi:10.25663/brainlife.pub.14	https://doi.org/10.25663/brainlife.pub.14
2_038	digital curation	3T TIM TRio MRI	Siemens	2_038 contribution to parcellation/volume datasets	parcellation/volume	brainlife.io	doi:10.25663/brainlife.pub.14	https://doi.org/10.25663/brainlife.pub.14
2_039	digital curation	3T TIM TRio MRI	Siemens	2_039 contribution to parcellation/volume datasets	parcellation/volume	brainlife.io	doi:10.25663/brainlife.pub.14	https://doi.org/10.25663/brainlife.pub.14
2_040	digital curation	3T TIM TRio MRI	Siemens	2_040 contribution to parcellation/volume datasets	parcellation/volume	brainlife.io	doi:10.25663/brainlife.pub.14	https://doi.org/10.25663/brainlife.pub.14
2_041	digital curation	3T TIM TRio MRI	Siemens	2_041 contribution to parcellation/volume datasets	parcellation/volume	brainlife.io	doi:10.25663/brainlife.pub.14	https://doi.org/10.25663/brainlife.pub.14
3_044	digital curation	3T TIM TRio MRI	Siemens	3_044 contribution to parcellation/volume datasets	parcellation/volume	brainlife.io	doi:10.25663/brainlife.pub.14	https://doi.org/10.25663/brainlife.pub.14
3_045	digital curation	3T TIM TRio MRI	Siemens	3_045 contribution to parcellation/volume datasets	parcellation/volume	brainlife.io	doi:10.25663/brainlife.pub.14	https://doi.org/10.25663/brainlife.pub.14
3_046	digital curation	3T TIM TRio MRI	Siemens	3_046 contribution to parcellation/volume datasets	parcellation/volume	brainlife.io	doi:10.25663/brainlife.pub.14	https://doi.org/10.25663/brainlife.pub.14
3_049	digital curation	3T TIM TRio MRI	Siemens	3_049 contribution to parcellation/volume datasets	parcellation/volume	brainlife.io	doi:10.25663/brainlife.pub.14	https://doi.org/10.25663/brainlife.pub.14
3_050	digital curation	3T TIM TRio MRI	Siemens	3_050 contribution to parcellation/volume datasets	parcellation/volume	brainlife.io	doi:10.25663/brainlife.pub.14	https://doi.org/10.25663/brainlife.pub.14
3_052	digital curation	3T TIM TRio MRI	Siemens	3_052 contribution to parcellation/volume datasets	parcellation/volume	brainlife.io	doi:10.25663/brainlife.pub.14	https://doi.org/10.25663/brainlife.pub.14
3_053	digital curation	3T TIM TRio MRI	Siemens	3_053 contribution to parcellation/volume datasets	parcellation/volume	brainlife.io	doi:10.25663/brainlife.pub.14	https://doi.org/10.25663/brainlife.pub.14
3_054	digital curation	3T TIM TRio MRI	Siemens	3_054 contribution to parcellation/volume datasets	parcellation/volume	brainlife.io	doi:10.25663/brainlife.pub.14	https://doi.org/10.25663/brainlife.pub.14
3_055	digital curation	3T TIM TRio MRI	Siemens	3_055 contribution to parcellation/volume datasets	parcellation/volume	brainlife.io	doi:10.25663/brainlife.pub.14	https://doi.org/10.25663/brainlife.pub.14
